# Supplementary material for: SIgA structures bound to Streptococcus pyogenes M4 and human CD89 provide insights into host-pathogen interactions
Source: Nat Commun. 2023 Oct 23;14:6726. doi: 10.1038/s41467-023-42469-y (PMC10593759; doi:10.1038/s41467-023-42469-y)
Supplement: Supplementary file 4 — Source Data File [file 41467_2023_42469_MOESM4_ESM.xlsx]

## Sheet: Figure 3c
Scrubber 2.00 Compatible Method File
2023-07-20 12:51:51
RowCount: 4
Rows:	4
Cols:	1
Grid:
0.125u
0.125u
0.125u
0.125u
0.125u
Analytes: 5
1	-1	M4	1
2	-1	M4_K68A	1
3	-1	M4_R49A	1
4	-1	M4_Q47A	1
1
2
3
4
Input data:
220708 15:19 Fc=4 - 26_X	220708 15:19 Fc=4 - 26_Y	220708 15:19 Fc=4 - 27_X	220708 15:19 Fc=4 - 27_Y	220708 15:19 Fc=4 - 28_X	220708 15:19 Fc=4 - 28_Y	220708 15:19 Fc=4 - 29_X	220708 15:19 Fc=4 - 29_Y
-14.845	-0.058	-14.568	-0.01	-14.559	0.043	-14.529	0.044
-14.366	-0.055	-14.089	-0.01	-14.08	0.043	-14.05	0.044
-13.886	-0.055	-13.61	-0.012	-13.6	0.03	-13.57	0.032
-13.166	-0.053	-12.89	-0.012	-12.88	0.03	-12.85	0.032
-12.684	-0.053	-12.407	-0.014	-12.398	0.021	-12.368	0.031
-12.205	-0.05	-11.929	-0.014	-11.919	0.019	-11.889	0.025
-11.725	-0.04	-11.449	-0.014	-11.439	0.013	-11.409	0.011
-11.247	-0.026	-10.971	-0.014	-10.962	0.004	-10.931	-0.002
-10.768	-0.017	-10.491	-0.014	-10.482	-0.009	-10.452	-0.015
-10.283	-0.007	-10.007	-0.014	-9.997	-0.015	-9.967	-0.015
-9.803	0.001	-9.527	-0.014	-9.517	-0.017	-9.487	-0.015
-9.084	0.017	-8.807	0	-8.798	-0.017	-8.768	-0.015
-8.604	0.026	-8.327	0.014	-8.318	-0.017	-8.288	-0.015
-8.124	0.029	-7.848	0.024	-7.838	-0.017	-7.808	-0.015
-7.644	0.03	-7.368	0.027	-7.359	-0.017	-7.328	-0.015
-7.165	0.04	-6.888	0.027	-6.879	-0.017	-6.849	-0.012
-6.685	0.048	-6.408	0.027	-6.399	-0.017	-6.369	-0.005
-6.205	0.048	-5.929	0.027	-5.919	-0.017	-5.889	0.001
-5.485	0.048	-5.209	0.027	-5.2	-0.015	-5.17	0.009
-5.006	0.048	-4.729	0.02	-4.72	-0.015	-4.69	0.009
-4.526	0.048	-4.25	0.015	-4.24	-0.015	-4.21	0.009
-4.046	0.047	-3.77	0.004	-3.76	-0.015	-3.73	0.009
-3.566	0.017	-3.29	-0.005	-3.281	-0.014	-3.251	0.009
-3.087	0.017	-2.81	-0.023	-2.801	-0.012	-2.771	-0.053
-2.607	0.017	-2.331	-0.031	-2.321	-0.012	-2.291	-0.08
-2.127	0.017	-1.851	-0.031	-1.841	-0.012	-1.811	-0.08
-1.403	0.017	-1.126	-0.031	-1.117	-0.012	-1.087	-0.08
-0.923	0.053	-0.647	-0.031	-0.637	-0.032	-0.607	-0.08
-0.443	0.453	-0.167	-0.023	-0.157	-0.102	-0.127	-0.08
0.037	4.37	0.313	0.251	0.322	-0.102	0.353	0.035
0.516	6.709	0.793	1.055	0.802	-0.102	0.832	0.9
0.996	7.805	1.272	1.897	1.282	-0.102	1.312	4.157
1.476	11.205	1.752	2.897	1.762	-0.102	1.792	6.752
1.956	15.486	2.232	3.642	2.241	0.776	2.272	8.818
2.675	20.87	2.952	4.516	2.961	1.532	2.991	10.656
3.155	25.925	3.431	4.826	3.441	1.911	3.471	11.985
3.635	29.521	3.911	5.05	3.921	2.176	3.951	13.001
4.115	33.228	4.391	5.241	4.4	2.446	4.43	13.916
4.594	36.993	4.871	5.294	4.88	2.519	4.91	14.465
5.074	40.306	5.35	5.419	5.36	2.643	5.39	15.46
5.554	43.648	5.83	5.568	5.84	2.781	5.87	16.199
6.034	46.974	6.31	5.779	6.319	3.033	6.349	16.959
6.513	50.237	6.79	6	6.799	3.28	6.829	18.072
7.233	54.292	7.509	6.282	7.519	3.59	7.549	18.926
7.718	58.336	7.994	6.623	8.003	3.953	8.034	19.926
8.197	61.595	8.474	6.86	8.483	4.223	8.513	20.939
8.677	64.622	8.953	7.076	8.963	4.481	8.993	21.421
9.157	68.166	9.433	7.357	9.443	4.79	9.473	22.229
9.637	71.231	9.913	7.616	9.922	5.084	9.953	23.042
10.356	75.118	10.633	7.947	10.642	5.459	10.672	24.103
10.836	78.928	11.112	8.3	11.122	5.856	11.152	25.022
11.318	81.994	11.594	8.554	11.604	6.152	11.634	25.636
11.798	85.132	12.074	8.825	12.083	6.462	12.114	26.5
12.277	87.893	12.554	9.093	12.563	6.773	12.593	27.143
12.757	90.674	13.034	9.342	13.043	7.066	13.073	27.805
13.237	93.584	13.513	9.615	13.523	7.378	13.553	28.721
13.717	96.365	13.993	9.875	14.002	7.681	14.033	29.441
14.436	99.514	14.713	10.192	14.722	8.049	14.752	30.078
14.916	102.832	15.192	10.52	15.202	8.424	15.232	31.187
15.396	105.577	15.672	10.758	15.682	8.709	15.712	31.779
15.876	108.051	16.152	11.01	16.161	9.004	16.191	32.299
16.355	110.634	16.632	11.261	16.641	9.293	16.671	33.322
16.835	113.042	17.111	11.499	17.121	9.571	17.151	33.78
17.315	115.247	17.591	11.751	17.601	9.867	17.631	34.355
18.034	117.959	18.311	12.053	18.32	10.218	18.35	35.192
18.514	120.517	18.79	12.351	18.8	10.57	18.83	36.106
18.994	122.605	19.27	12.573	19.28	10.842	19.31	36.755
19.474	124.551	19.75	12.796	19.76	11.118	19.79	37.393
19.953	126.669	20.23	13.022	20.239	11.387	20.269	37.925
20.438	128.611	20.714	13.242	20.724	11.65	20.754	38.493
20.918	130.402	21.194	13.457	21.204	11.904	21.234	39.119
21.398	132.104	21.674	13.675	21.683	12.16	21.714	39.775
22.117	134.518	22.394	13.939	22.403	12.469	22.433	40.554
22.597	136.552	22.873	14.205	22.883	12.776	22.913	41.312
23.077	138.524	23.353	14.398	23.363	13.008	23.393	41.916
23.557	140.245	23.833	14.591	23.842	13.245	23.872	42.511
24.036	141.966	24.313	14.789	24.322	13.484	24.352	43.091
24.516	143.663	24.792	14.98	24.802	13.716	24.832	43.668
24.996	145.213	25.272	15.17	25.282	13.938	25.312	44.233
25.476	146.801	25.752	15.364	25.761	14.166	25.791	44.8
26.195	148.98	26.472	15.601	26.481	14.447	26.511	45.508
26.675	150.918	26.951	15.834	26.961	14.718	26.991	46.197
27.155	152.505	27.431	16.021	27.44	14.93	27.471	46.75
27.634	153.939	27.911	16.205	27.92	15.137	27.95	47.298
28.114	155.56	28.391	16.384	28.4	15.342	28.43	47.829
28.594	156.872	28.87	16.562	28.88	15.55	28.91	48.359
29.079	158.612	29.355	16.737	29.364	15.755	29.394	48.884
29.558	159.842	29.835	16.912	29.844	15.957	29.874	49.407
30.278	161.463	30.554	17.132	30.564	16.202	30.594	50.056
30.758	163.186	31.034	17.341	31.044	16.437	31.074	50.694
31.237	164.598	31.514	17.502	31.523	16.619	31.553	51.191
31.717	166.003	31.994	17.657	32.003	16.793	32.033	51.674
32.197	167.416	32.473	17.811	32.483	16.97	32.513	52.164
32.677	168.597	32.953	17.965	32.963	17.14	32.993	52.645
33.157	169.935	33.433	18.117	33.442	17.308	33.472	53.115
33.636	171.22	33.913	18.267	33.922	17.476	33.952	53.578
34.356	172.549	34.632	18.447	34.642	17.68	34.672	54.155
34.836	174.17	35.112	18.623	35.121	17.882	35.151	54.731
35.315	175.333	35.592	18.758	35.601	18.032	35.631	55.181
35.795	176.382	36.071	18.892	36.081	18.181	36.111	55.63
36.275	177.704	36.551	19.024	36.561	18.334	36.591	56.069
36.755	178.964	37.031	19.153	37.04	18.483	37.07	56.502
37.234	180.01	37.511	19.274	37.52	18.634	37.55	56.927
37.714	181.101	37.99	19.394	38	18.789	38.03	57.348
38.439	182.541	38.715	19.546	38.725	18.981	38.755	57.864
38.918	183.711	39.195	19.698	39.204	19.165	39.234	58.374
39.398	184.897	39.675	19.819	39.684	19.305	39.714	58.775
39.878	185.967	40.154	19.937	40.164	19.446	40.194	59.176
40.358	186.974	40.634	20.051	40.643	19.581	40.674	59.574
40.837	188.005	41.114	20.157	41.123	19.708	41.153	59.966
41.317	188.917	41.593	20.264	41.603	19.836	41.633	60.354
41.797	189.865	42.073	20.366	42.083	19.965	42.113	60.738
42.517	191.245	42.793	20.496	42.802	20.117	42.832	61.219
42.996	192.429	43.273	20.628	43.282	20.267	43.312	61.692
43.476	193.311	43.752	20.73	43.762	20.386	43.792	62.063
43.956	194.199	44.232	20.828	44.242	20.506	44.272	62.422
44.436	195.295	44.712	20.93	44.721	20.624	44.751	62.78
44.915	196.179	45.192	21.026	45.201	20.745	45.231	63.139
45.395	197.354	45.671	21.122	45.681	20.861	45.711	63.494
45.875	198.202	46.151	21.216	46.161	20.97	46.191	63.835
46.594	198.998	46.871	21.33	46.88	21.107	46.91	64.261
47.079	200.066	47.355	21.436	47.365	21.242	47.395	64.683
47.559	201.103	47.835	21.524	47.845	21.343	47.875	65.018
48.039	201.963	48.315	21.613	48.325	21.444	48.355	65.348
48.518	202.763	48.795	21.703	48.804	21.554	48.834	65.675
48.998	203.694	49.274	21.79	49.284	21.662	49.314	65.995
49.478	204.331	49.754	21.875	49.764	21.764	49.794	66.306
50.198	205.437	50.474	21.975	50.483	21.895	50.513	66.698
50.677	206.527	50.954	22.07	50.963	22.028	50.993	67.089
51.157	207.358	51.433	22.149	51.443	22.131	51.473	67.395
51.637	208.034	51.913	22.224	51.923	22.227	51.953	67.699
52.117	208.737	52.393	22.296	52.402	22.321	52.432	67.996
52.596	209.517	52.873	22.373	52.882	22.423	52.912	68.301
53.076	210.314	53.352	22.444	53.362	22.522	53.392	68.602
53.556	211.132	53.832	22.518	53.842	22.622	53.872	68.9
54.275	211.962	54.552	22.601	54.561	22.743	54.591	69.269
54.755	212.934	55.032	22.68	55.041	22.855	55.071	69.629
55.235	213.599	55.511	22.739	55.521	22.937	55.551	69.904
55.72	214.392	55.996	22.798	56.005	23.018	56.036	70.175
56.199	214.971	56.476	22.852	56.485	23.101	56.515	70.448
56.679	215.769	56.955	22.908	56.965	23.181	56.995	70.72
57.159	216.32	57.435	22.96	57.445	23.256	57.475	70.988
57.639	216.888	57.915	23.017	57.925	23.333	57.955	71.255
58.358	217.713	58.635	23.089	58.644	23.426	58.674	71.577
58.838	218.534	59.114	23.161	59.124	23.518	59.154	71.898
59.318	219.204	59.594	23.215	59.604	23.597	59.634	72.153
59.798	219.945	60.074	23.266	60.083	23.669	60.113	72.401
60.277	220.541	60.554	23.317	60.563	23.744	60.593	72.638
60.757	221.173	61.033	23.368	61.043	23.817	61.073	72.877
61.237	221.806	61.513	23.42	61.523	23.886	61.553	73.115
61.956	222.588	62.233	23.479	62.242	23.965	62.272	73.408
62.436	223.346	62.712	23.532	62.722	24.04	62.752	73.697
62.916	223.953	63.192	23.581	63.202	24.099	63.232	73.928
63.396	224.553	63.672	23.629	63.681	24.166	63.711	74.158
63.875	225.145	64.152	23.674	64.161	24.234	64.191	74.38
64.36	225.743	64.636	23.716	64.646	24.297	64.676	74.599
64.84	226.354	65.116	23.756	65.126	24.357	65.156	74.814
65.32	226.955	65.596	23.803	65.605	24.41	65.635	75.03
66.039	227.683	66.316	23.86	66.325	24.487	66.355	75.298
66.519	228.404	66.795	23.919	66.805	24.558	66.835	75.561
66.999	228.978	67.275	23.965	67.285	24.606	67.315	75.764
67.478	229.545	67.755	24.01	67.764	24.658	67.794	75.966
67.958	230.102	68.235	24.051	68.244	24.71	68.274	76.162
68.438	230.654	68.714	24.096	68.724	24.766	68.754	76.362
68.918	231.201	69.194	24.147	69.203	24.823	69.234	76.564
69.397	231.749	69.674	24.198	69.683	24.878	69.713	76.765
70.117	232.42	70.393	24.257	70.403	24.943	70.433	77.011
70.597	233.095	70.873	24.316	70.883	25.012	70.913	77.253
71.077	233.625	71.353	24.362	71.362	25.067	71.392	77.442
71.556	234.155	71.833	24.405	71.842	25.119	71.872	77.629
72.036	234.677	72.312	24.443	72.322	25.163	72.352	77.815
72.516	235.195	72.792	24.483	72.802	25.212	72.832	78
72.996	235.707	73.272	24.519	73.281	25.266	73.311	78.184
73.72	236.34	73.997	24.559	74.006	25.334	74.036	78.417
74.2	236.969	74.476	24.605	74.486	25.403	74.516	78.648
74.68	237.464	74.956	24.644	74.965	25.457	74.996	78.834
75.159	237.945	75.436	24.678	75.445	25.507	75.475	79.011
75.639	238.425	75.915	24.712	75.925	25.559	75.955	79.182
76.119	238.895	76.395	24.74	76.405	25.606	76.435	79.346
76.599	239.368	76.875	24.771	76.885	25.655	76.915	79.504
77.078	239.843	77.355	24.806	77.364	25.704	77.394	79.664
77.798	240.423	78.074	24.853	78.084	25.768	78.114	79.877
78.278	241.01	78.554	24.898	78.564	25.832	78.594	80.084
78.758	241.481	79.034	24.938	79.043	25.889	79.074	80.249
79.237	241.954	79.514	24.982	79.523	25.946	79.553	80.415
79.717	242.422	79.993	25.026	80.003	26.001	80.033	80.575
80.197	242.885	80.473	25.071	80.483	26.052	80.513	80.733
80.677	243.347	80.953	25.113	80.962	26.095	80.992	80.88
81.156	243.806	81.433	25.151	81.442	26.135	81.472	81.025
81.636	244.258	81.912	25.191	81.922	26.181	81.952	81.174
82.361	244.827	82.637	25.24	82.646	26.24	82.677	81.363
82.84	245.377	83.117	25.285	83.126	26.29	83.156	81.545
83.32	245.815	83.596	25.325	83.606	26.335	83.636	81.695
83.8	246.246	84.076	25.361	84.086	26.374	84.116	81.839
84.28	246.67	84.556	25.401	84.565	26.423	84.596	81.985
84.759	247.092	85.036	25.44	85.045	26.469	85.075	82.134
85.239	247.506	85.515	25.485	85.525	26.52	85.555	82.285
85.719	247.923	85.995	25.525	86.005	26.567	86.035	82.432
86.439	248.431	86.715	25.57	86.724	26.623	86.754	82.611
86.918	248.931	87.195	25.607	87.204	26.679	87.234	82.786
87.398	249.33	87.674	25.636	87.684	26.73	87.714	82.926
87.878	249.723	88.154	25.662	88.164	26.779	88.194	83.059
88.358	250.105	88.634	25.688	88.643	26.821	88.673	83.186
88.837	250.485	89.114	25.713	89.123	26.861	89.153	83.319
89.317	250.862	89.593	25.74	89.603	26.903	89.633	83.451
90.037	251.327	90.313	25.771	90.322	26.953	90.353	83.611
90.516	251.793	90.793	25.804	90.802	27.003	90.832	83.777
91.001	252.161	91.277	25.832	91.287	27.039	91.317	83.909
91.481	252.527	91.757	25.861	91.767	27.074	91.797	84.034
91.961	252.895	92.237	25.889	92.246	27.114	92.277	84.163
92.441	253.258	92.717	25.915	92.726	27.153	92.756	84.297
92.92	253.618	93.196	25.951	93.206	27.188	93.236	84.426
93.4	253.978	93.676	25.989	93.686	27.221	93.716	84.552
94.12	254.418	94.396	26.032	94.405	27.259	94.435	84.709
94.599	254.848	94.876	26.074	94.885	27.302	94.915	84.863
95.079	255.192	95.355	26.105	95.365	27.336	95.395	84.987
95.559	255.532	95.835	26.139	95.845	27.364	95.875	85.102
96.039	255.869	96.315	26.174	96.324	27.395	96.354	85.221
96.518	256.196	96.795	26.208	96.804	27.428	96.834	85.338
96.998	256.523	97.274	26.238	97.284	27.46	97.314	85.456
97.478	256.846	97.754	26.267	97.764	27.492	97.794	85.573
98.197	257.241	98.474	26.295	98.483	27.52	98.513	85.711
98.677	257.631	98.953	26.326	98.963	27.553	98.993	85.847
99.157	257.938	99.433	26.346	99.443	27.572	99.473	85.954
99.637	258.254	99.913	26.365	99.922	27.601	99.952	86.065
100.121	258.565	100.398	26.385	100.407	27.632	100.437	86.178
100.601	258.872	100.877	26.405	100.887	27.66	100.917	86.282
101.081	259.182	101.357	26.427	101.367	27.688	101.397	86.379
101.561	259.497	101.837	26.457	101.846	27.722	101.876	86.483
102.28	259.887	102.557	26.493	102.566	27.76	102.596	86.615
102.76	260.268	103.036	26.524	103.046	27.793	103.076	86.747
103.24	260.574	103.516	26.55	103.526	27.827	103.556	86.856
103.719	260.878	103.996	26.575	104.005	27.856	104.035	86.954
104.199	261.182	104.476	26.6	104.485	27.887	104.515	87.058
104.679	261.489	104.955	26.631	104.965	27.92	104.995	87.165
105.159	261.79	105.435	26.653	105.445	27.95	105.475	87.269
105.639	262.085	105.915	26.679	105.924	27.983	105.954	87.369
106.358	262.455	106.634	26.713	106.644	28.025	106.674	87.492
106.838	262.812	107.114	26.741	107.124	28.058	107.154	87.617
107.318	263.09	107.594	26.769	107.603	28.088	107.633	87.716
107.797	263.373	108.074	26.799	108.083	28.118	108.113	87.823
108.282	263.655	108.558	26.828	108.568	28.151	108.598	87.925
108.762	263.927	109.038	26.847	109.048	28.178	109.078	88.018
109.242	264.2	109.518	26.862	109.527	28.202	109.557	88.108
109.721	264.469	109.998	26.883	110.007	28.228	110.037	88.201
110.441	264.805	110.717	26.909	110.727	28.259	110.757	88.32
110.921	265.136	111.197	26.935	111.206	28.294	111.237	88.439
111.401	265.4	111.677	26.955	111.686	28.326	111.716	88.529
111.88	265.656	112.157	26.971	112.166	28.353	112.196	88.613
112.36	265.913	112.636	26.985	112.646	28.383	112.676	88.701
112.84	266.166	113.116	26.999	113.125	28.411	113.156	88.784
113.319	266.415	113.596	27.013	113.605	28.441	113.635	88.864
114.039	266.731	114.315	27.035	114.325	28.483	114.355	88.969
114.519	267.048	114.795	27.059	114.805	28.527	114.835	89.076
114.999	267.301	115.275	27.084	115.284	28.559	115.314	89.161
115.478	267.556	115.755	27.105	115.764	28.589	115.794	89.257
115.958	267.808	116.234	27.125	116.244	28.619	116.274	89.346
116.438	268.056	116.714	27.144	116.724	28.649	116.754	89.434
116.918	268.299	117.194	27.162	117.203	28.681	117.234	89.511
117.397	268.547	117.674	27.177	117.683	28.713	117.713	89.595
118.122	268.861	118.398	27.199	118.408	28.765	118.438	89.72
118.602	269.037	118.878	27.21	118.887	28.8	118.918	89.863
119.081	269.181	119.358	27.221	119.367	28.821	119.397	89.954
119.561	269.181	119.837	27.221	119.847	28.834	119.877	89.954
120.041	269.305	120.317	27.221	120.327	28.848	120.357	89.954
120.521	269.305	120.797	27.21	120.806	29.243	120.837	89.954
121	269.305	121.277	27.21	121.286	30.008	121.316	89.954
121.478	269.305	121.754	25.74	121.764	30.162	121.794	84.283
122.198	268.612	122.474	25.543	122.483	30.162	122.514	81.04
122.681	268.348	122.957	25.346	122.967	30.162	122.997	80.604
123.161	267.169	123.437	25.234	123.446	30.162	123.476	80.056
123.64	266.149	123.917	25.096	123.926	30.008	123.956	79.837
124.12	265.37	124.396	24.96	124.406	30.005	124.436	79.614
124.598	264.304	124.875	24.847	124.884	29.892	124.914	79.378
125.081	263.783	125.358	24.695	125.367	29.728	125.397	79.155
125.801	262.792	126.077	24.547	126.087	29.537	126.117	79.039
126.281	261.72	126.557	24.269	126.566	29.214	126.597	78.539
126.762	261.079	127.038	24.103	127.048	29.012	127.078	78.221
127.238	260.291	127.514	23.913	127.524	28.785	127.554	77.881
127.721	259.711	127.997	23.711	128.007	28.552	128.037	77.548
128.201	258.835	128.477	23.501	128.486	28.312	128.517	77.204
128.68	257.949	128.957	23.296	128.966	28.07	128.996	76.854
129.16	257.086	129.436	23.089	129.446	27.832	129.476	76.505
129.641	256.422	129.918	22.869	129.927	27.579	129.957	76.12
130.363	255.5	130.639	22.636	130.648	27.3	130.678	75.732
130.839	254.569	131.115	22.34	131.125	26.963	131.155	75.214
131.321	253.806	131.597	22.128	131.607	26.725	131.637	74.85
131.801	253.209	132.077	21.917	132.087	26.478	132.117	74.474
132.281	252.611	132.557	21.707	132.567	26.229	132.597	74.097
132.758	251.692	133.035	21.498	133.044	25.98	133.074	73.717
133.238	250.901	133.514	21.287	133.524	25.729	133.554	73.339
133.723	250.278	133.999	21.073	134.009	25.477	134.039	72.944
134.442	249.42	134.719	20.839	134.728	25.187	134.758	72.515
134.919	248.322	135.195	20.568	135.205	24.86	135.235	72.005
135.399	247.875	135.675	20.378	135.685	24.618	135.715	71.637
135.878	247.049	136.155	20.179	136.164	24.379	136.194	71.265
136.358	246.426	136.634	19.981	136.644	24.139	136.674	70.897
136.843	245.558	137.119	19.789	137.129	23.897	137.159	70.53
137.319	244.901	137.595	19.601	137.605	23.662	137.635	70.16
137.802	244.302	138.079	19.42	138.088	23.435	138.118	69.795
138.521	243.391	138.797	19.212	138.807	23.171	138.837	69.376
139.001	242.579	139.277	18.98	139.287	22.892	139.317	68.907
139.481	241.765	139.758	18.808	139.767	22.679	139.797	68.559
139.961	241.3	140.237	18.632	140.247	22.465	140.277	68.207
140.441	240.697	140.717	18.453	140.727	22.253	140.757	67.852
140.923	239.927	141.199	18.276	141.209	22.046	141.239	67.506
141.402	239.437	141.678	18.1	141.688	21.837	141.718	67.156
141.882	238.867	142.158	17.932	142.167	21.632	142.197	66.803
142.599	238.097	142.875	17.723	142.884	21.39	142.915	66.389
143.081	237.301	143.357	17.515	143.366	21.137	143.396	65.953
143.559	236.579	143.836	17.36	143.845	20.943	143.875	65.622
144.039	235.954	144.315	17.209	144.325	20.749	144.355	65.289
144.519	235.364	144.795	17.061	144.805	20.563	144.835	64.969
144.999	234.716	145.275	16.913	145.284	20.382	145.314	64.649
145.483	234.082	145.76	16.766	145.769	20.203	145.799	64.328
145.963	233.47	146.239	16.623	146.249	20.028	146.279	64.018
146.682	232.701	146.958	16.441	146.968	19.81	146.998	63.626
147.159	231.911	147.435	16.267	147.444	19.595	147.474	63.234
147.642	231.284	147.918	16.133	147.928	19.437	147.958	62.929
148.122	230.674	148.398	15.999	148.407	19.277	148.437	62.622
148.601	230.066	148.878	15.863	148.887	19.109	148.917	62.314
149.083	229.456	149.36	15.728	149.369	18.943	149.399	62.012
149.559	228.844	149.835	15.593	149.845	18.778	149.875	61.71
150.039	228.234	150.315	15.461	150.324	18.618	150.355	61.413
150.762	227.445	151.039	15.291	151.048	18.42	151.078	61.043
151.242	226.7	151.518	15.126	151.527	18.228	151.557	60.673
151.721	226.118	151.998	14.996	152.007	18.078	152.037	60.381
152.201	225.531	152.477	14.861	152.487	17.924	152.517	60.094
152.681	224.955	152.957	14.732	152.967	17.777	152.997	59.809
153.164	224.381	153.44	14.586	153.449	17.617	153.479	59.495
153.64	223.803	153.916	14.423	153.926	17.445	153.956	59.109
153.88	223.371	154.156	14.302	154.166	17.314	154.196	58.818
154.6	222.791	154.876	14.111	154.885	17.109	154.916	58.389
155.08	222.025	155.356	13.855	155.366	16.835	155.396	57.794
162.321	218.295	162.597	13.592	162.607	16.601	162.637	57.318
162.801	214.45	163.077	13.393	163.086	16.363	163.117	56.799
163.282	213.792	163.558	13.194	163.568	16.125	163.598	56.254
170.509	207.486	170.786	13.02	170.795	15.888	170.825	55.188
170.992	206.91	171.268	12.823	171.278	15.662	171.308	54.798
171.473	206.467	171.749	12.628	171.759	15.441	171.789	54.409
171.95	206.028	172.226	12.444	172.236	15.22	172.266	53.955
172.673	205.474	172.949	12.231	172.958	14.96	172.989	53.407
173.154	204.924	173.43	12.022	173.44	14.707	173.47	52.871
173.634	204.456	173.91	11.869	173.919	14.519	173.95	52.464
174.114	203.913	174.39	11.725	174.399	14.335	174.429	52.072
174.593	203.379	174.869	11.591	174.879	14.162	174.909	51.697
175.073	202.857	175.349	11.464	175.358	14.001	175.389	51.342
175.55	202.348	175.826	11.342	175.835	13.853	175.865	51.007
176.029	201.846	176.306	11.222	176.315	13.711	176.345	50.684
176.752	201.231	177.029	11.078	177.038	13.533	177.068	50.294
177.233	200.618	177.509	10.943	177.518	13.365	177.549	49.922
177.71	200.146	177.987	10.842	177.996	13.241	178.026	49.646
178.19	199.683	178.466	10.739	178.476	13.117	178.506	49.382
178.67	199.216	178.946	10.636	178.956	12.995	178.986	49.12
179.15	198.756	179.426	10.54	179.436	12.883	179.466	48.872
179.634	198.306	179.91	10.448	179.92	12.773	179.95	48.642
180.114	197.857	180.39	10.356	180.399	12.659	180.429	48.418
180.593	197.422	180.87	10.27	180.879	12.56	180.909	48.198
181.31	196.888	181.586	10.167	181.596	12.44	181.626	47.926
181.79	196.352	182.066	10.073	182.076	12.319	182.106	47.663
182.27	195.935	182.546	9.996	182.555	12.226	182.585	47.455
182.751	195.52	183.027	9.918	183.037	12.14	183.067	47.253
183.233	195.107	183.509	9.848	183.519	12.058	183.549	47.054
183.712	194.695	183.988	9.781	183.997	11.974	184.027	46.857
184.191	194.289	184.468	9.719	184.477	11.893	184.507	46.673
184.671	193.893	184.947	9.655	184.957	11.814	184.987	46.497
185.39	193.397	185.667	9.58	185.676	11.717	185.706	46.288
185.87	192.898	186.146	9.504	186.156	11.619	186.186	46.077
186.355	192.505	186.631	9.449	186.64	11.544	186.671	45.912
186.831	192.112	187.108	9.39	187.117	11.475	187.147	45.752
187.312	191.718	187.588	9.34	187.598	11.404	187.628	45.595
187.792	191.334	188.068	9.285	188.077	11.338	188.108	45.44
188.271	190.954	188.548	9.23	188.557	11.273	188.587	45.295
188.751	190.576	189.027	9.178	189.037	11.21	189.067	45.151
189.231	190.198	189.507	9.124	189.516	11.147	189.547	45.007
189.955	189.735	190.231	9.061	190.24	11.073	190.27	44.83
190.434	189.277	190.711	8.997	190.72	10.998	190.75	44.651
190.914	188.912	191.19	8.944	191.2	10.936	191.23	44.516
191.393	188.549	191.669	8.899	191.678	10.878	191.709	44.378
191.872	188.192	192.149	8.849	192.158	10.82	192.188	44.243
192.352	187.838	192.628	8.8	192.638	10.767	192.668	44.108
192.832	187.482	193.108	8.753	193.118	10.707	193.148	43.97
193.313	187.131	193.589	8.707	193.599	10.651	193.629	43.841
194.032	186.693	194.309	8.646	194.318	10.583	194.348	43.675
194.512	186.252	194.788	8.585	194.798	10.511	194.828	43.508
194.995	185.9	195.271	8.538	195.281	10.457	195.311	43.372
195.471	185.546	195.748	8.488	195.757	10.398	195.787	43.234
195.951	185.197	196.227	8.437	196.237	10.345	196.267	43.097
196.431	184.855	196.707	8.385	196.717	10.295	196.747	42.963
196.911	184.511	197.188	8.336	197.197	10.245	197.227	42.828
197.394	184.177	197.671	8.293	197.68	10.197	197.71	42.698
198.114	183.76	198.39	8.238	198.4	10.131	198.43	42.541
198.354	183.427	198.63	8.191	198.64	10.075	198.67	42.406
198.834	183.108	199.11	8.151	199.119	10.03	199.149	42.28
199.313	182.649	199.589	8.088	199.599	9.97	199.629	42.109
200.034	182.059	200.31	8.002	200.32	9.895	200.35	41.887
200.514	181.436	200.79	7.924	200.8	9.819	200.83	41.663
207.764	180.776	208.04	7.903	208.049	9.774	208.079	41.509
208.243	180.207	208.52	7.845	208.529	9.705	208.559	41.321
208.723	179.759	208.999	7.786	209.009	9.635	209.039	41.133
209.201	179.287	209.477	7.735	209.486	9.567	209.517	40.948
209.727	178.818	210.003	7.689	210.012	9.499	210.042	40.764
210.176	178.345	210.453	7.639	210.462	9.426	210.492	40.582
210.642	177.876	210.918	7.582	210.927	9.351	210.957	40.405
211.364	177.3	211.64	7.514	211.649	9.261	211.68	40.181
211.842	176.737	212.118	7.446	212.128	9.179	212.158	39.974
212.322	176.304	212.598	7.398	212.607	9.117	212.637	39.82
212.801	175.89	213.078	7.349	213.087	9.066	213.117	39.672
213.281	175.464	213.557	7.286	213.567	9.005	213.597	39.502
213.761	174.968	214.037	7.219	214.047	8.939	214.077	39.31
214.241	174.457	214.517	7.157	214.526	8.875	214.557	39.12
214.721	173.943	214.997	7.101	215.006	8.812	215.037	38.928
215.203	173.408	215.479	7.04	215.489	8.748	215.519	38.736
222.391	172.487	222.668	7	222.677	8.676	222.707	38.548
222.871	171.684	223.148	6.932	223.157	8.613	223.187	38.362
223.35	171.264	223.626	6.871	223.635	8.557	223.666	38.177
224.07	170.72	224.347	6.792	224.356	8.489	224.386	37.954
224.55	170.125	224.826	6.719	224.836	8.422	224.866	37.735
225.03	169.65	225.306	6.67	225.315	8.369	225.346	37.567
225.511	169.185	225.787	6.625	225.797	8.32	225.827	37.402
225.988	168.73	226.264	6.575	226.274	8.274	226.304	37.238
226.468	168.285	226.744	6.526	226.754	8.226	226.784	37.086
226.951	167.857	227.227	6.483	227.237	8.18	227.267	36.94
227.43	167.439	227.707	6.443	227.716	8.133	227.746	36.799
228.148	166.93	228.424	6.391	228.434	8.076	228.464	36.627
228.632	166.431	228.908	6.336	228.918	8.015	228.948	36.462
229.111	166.042	229.387	6.294	229.397	7.971	229.427	36.336
229.592	165.664	229.868	6.264	229.878	7.935	229.908	36.218
230.071	165.304	230.347	6.24	230.356	7.9	230.386	36.104
230.55	164.944	230.827	6.211	230.836	7.865	230.866	35.995
231.03	164.589	231.306	6.179	231.316	7.83	231.346	35.892
231.508	164.235	231.784	6.148	231.794	7.796	231.824	35.788
232.232	163.807	232.508	6.112	232.518	7.749	232.548	35.662
232.71	163.395	232.986	6.081	232.996	7.707	233.026	35.543
233.188	163.068	233.464	6.057	233.474	7.677	233.504	35.45
233.672	162.748	233.949	6.035	233.958	7.649	233.988	35.36
234.151	162.43	234.427	6.011	234.437	7.617	234.467	35.27
234.631	162.121	234.907	5.987	234.916	7.585	234.946	35.184
235.11	161.82	235.387	5.966	235.396	7.554	235.426	35.103
235.591	161.525	235.868	5.946	235.877	7.521	235.907	35.022
236.309	161.155	236.585	5.92	236.595	7.486	236.625	34.92
236.792	160.78	237.069	5.89	237.078	7.449	237.108	34.813
237.269	160.489	237.546	5.871	237.555	7.422	237.585	34.729
237.751	160.199	238.027	5.849	238.037	7.386	238.067	34.643
238.231	159.916	238.507	5.827	238.517	7.354	238.547	34.559
238.711	159.628	238.987	5.804	238.996	7.322	239.027	34.476
239.188	159.345	239.464	5.778	239.474	7.289	239.504	34.393
239.912	158.994	240.188	5.749	240.198	7.25	240.228	34.285
240.392	158.643	240.668	5.719	240.677	7.209	240.707	34.186
240.871	158.365	241.148	5.703	241.157	7.176	241.187	34.109
241.348	158.097	241.625	5.685	241.634	7.148	241.664	34.025
241.832	157.833	242.108	5.665	242.118	7.117	242.148	33.938
242.312	157.566	242.588	5.649	242.597	7.084	242.627	33.856
242.791	157.302	243.067	5.625	243.077	7.051	243.107	33.773
243.511	156.981	243.787	5.604	243.797	7.019	243.827	33.671
243.992	156.656	244.269	5.583	244.278	6.988	244.308	33.573
244.472	156.406	244.749	5.566	244.758	6.968	244.788	33.505
244.952	156.16	245.228	5.544	245.238	6.947	245.268	33.435
245.428	155.913	245.705	5.522	245.714	6.927	245.744	33.368
245.909	155.675	246.186	5.514	246.195	6.913	246.225	33.308
246.389	155.439	246.665	5.51	246.675	6.892	246.705	33.249
246.869	155.202	247.145	5.508	247.155	6.872	247.185	33.188
247.591	154.9	247.867	5.507	247.877	6.857	247.907	33.116
248.069	154.596	248.346	5.505	248.355	6.835	248.385	33.04
248.549	154.355	248.825	5.505	248.835	6.818	248.865	32.977
249.029	154.116	249.306	5.491	249.315	6.799	249.345	32.91
249.509	153.877	249.786	5.477	249.795	6.777	249.825	32.843
249.992	153.641	250.268	5.46	250.277	6.756	250.308	32.776
250.471	153.402	250.748	5.436	250.757	6.729	250.787	32.707
250.949	153.158	251.226	5.41	251.235	6.7	251.265	32.631
251.432	152.921	251.708	5.39	251.718	6.677	251.748	32.561
252.153	152.625	252.429	5.366	252.438	6.645	252.468	32.473
252.632	152.331	252.909	5.339	252.918	6.611	252.948	32.382
253.111	152.102	253.388	5.322	253.397	6.588	253.427	32.315
253.589	151.873	253.866	5.303	253.875	6.564	253.905	32.245
254.07	151.638	254.346	5.285	254.356	6.536	254.386	32.174
254.55	151.406	254.826	5.267	254.835	6.51	254.866	32.103
255.029	151.182	255.306	5.249	255.315	6.482	255.345	32.031
255.513	150.96	255.789	5.234	255.799	6.46	255.829	31.959
256.233	150.675	256.509	5.222	256.519	6.431	256.549	31.879
256.713	150.402	256.989	5.202	256.998	6.405	257.028	31.794
257.192	150.187	257.469	5.188	257.478	6.39	257.508	31.731
257.673	149.969	257.949	5.171	257.959	6.376	257.989	31.664
258.152	149.748	258.428	5.156	258.438	6.363	258.468	31.595
258.632	149.526	258.908	5.144	258.917	6.35	258.947	31.53
259.11	149.298	259.386	5.129	259.396	6.333	259.426	31.467
259.831	149.015	260.107	5.111	260.117	6.306	260.147	31.385
260.31	148.727	260.587	5.092	260.596	6.279	260.626	31.303
260.79	148.504	261.067	5.084	261.076	6.265	261.106	31.24
261.272	148.286	261.549	5.074	261.558	6.25	261.588	31.181
261.749	148.064	262.026	5.061	262.035	6.23	262.065	31.124
262.232	147.845	262.509	5.045	262.518	6.212	262.548	31.068
262.712	147.625	262.988	5.027	262.998	6.193	263.028	31.011
263.192	147.401	263.468	5.008	263.478	6.176	263.508	30.949
263.913	147.122	264.19	5.004	264.199	6.166	264.229	30.894
264.39	146.847	264.667	4.999	264.676	6.157	264.706	30.845
264.872	146.635	265.149	4.998	265.158	6.156	265.188	30.814
265.35	146.423	265.626	4.997	265.636	6.149	265.666	30.772
265.833	146.212	266.109	4.995	266.119	6.143	266.149	30.728
266.311	146.007	266.587	4.992	266.597	6.136	266.627	30.686
266.791	145.799	267.067	4.991	267.076	6.128	267.106	30.641
267.27	145.598	267.547	4.982	267.556	6.12	267.586	30.593
267.99	145.339	268.267	4.964	268.276	6.097	268.306	30.527
268.472	145.082	268.749	4.954	268.758	6.079	268.788	30.46
268.949	144.879	269.226	4.943	269.235	6.065	269.265	30.407
269.43	144.679	269.706	4.926	269.715	6.046	269.746	30.352
269.913	144.479	270.189	4.911	270.198	6.029	270.228	30.294
270.391	144.279	270.667	4.892	270.676	6.011	270.707	30.233
270.87	144.086	271.147	4.878	271.156	6.002	271.186	30.172
271.351	143.898	271.628	4.862	271.637	5.989	271.667	30.114
272.07	143.663	272.346	4.835	272.355	5.972	272.386	30.039
272.55	143.428	272.826	4.813	272.835	5.956	272.865	29.97
273.029	143.237	273.306	4.799	273.315	5.945	273.345	29.915
273.514	143.043	273.79	4.781	273.8	5.928	273.83	29.86
273.991	142.849	274.267	4.762	274.277	5.913	274.307	29.798
274.472	142.656	274.749	4.746	274.758	5.902	274.788	29.737
274.95	142.463	275.226	4.722	275.236	5.889	275.266	29.675
275.432	142.263	275.709	4.699	275.718	5.873	275.748	29.609
276.151	142.029	276.428	4.674	276.437	5.859	276.467	29.533
276.631	141.79	276.907	4.656	276.917	5.83	276.947	29.453
277.111	141.594	277.387	4.645	277.397	5.808	277.427	29.391
277.594	141.406	277.87	4.635	277.88	5.788	277.91	29.331
278.071	141.226	278.348	4.628	278.357	5.777	278.387	29.276
278.553	141.046	278.829	4.621	278.838	5.769	278.869	29.222
279.032	140.863	279.309	4.616	279.318	5.759	279.348	29.168
279.512	140.678	279.789	4.608	279.798	5.752	279.828	29.117
279.994	140.492	280.27	4.596	280.279	5.745	280.31	29.071
280.713	140.264	280.989	4.585	280.999	5.736	281.029	29.008
281.194	140.027	281.471	4.57	281.48	5.715	281.51	28.939
281.674	139.839	281.95	4.555	281.96	5.699	281.99	28.883
282.153	139.659	282.429	4.539	282.439	5.685	282.469	28.83
282.632	139.48	282.909	4.522	282.918	5.67	282.948	28.775
283.114	139.299	283.39	4.512	283.4	5.658	283.43	28.723
283.593	139.109	283.869	4.497	283.879	5.64	283.909	28.667
284.074	138.925	284.35	4.475	284.359	5.62	284.389	28.607
284.79	138.703	285.066	4.445	285.076	5.601	285.106	28.541
285.273	138.473	285.549	4.424	285.559	5.585	285.589	28.476
285.751	138.293	286.027	4.409	286.037	5.575	286.067	28.43
286.233	138.115	286.509	4.386	286.519	5.561	286.549	28.375
286.713	137.941	286.989	4.363	286.999	5.543	287.029	28.322
287.195	137.762	287.471	4.34	287.48	5.524	287.51	28.267
287.671	137.585	287.947	4.327	287.957	5.508	287.987	28.216
288.391	137.366	288.667	4.303	288.676	5.489	288.706	28.146
288.87	137.149	289.147	4.282	289.156	5.468	289.186	28.077
289.354	136.973	289.63	4.268	289.64	5.461	289.67	28.024
289.832	136.803	290.108	4.259	290.118	5.452	290.148	27.978
290.312	136.636	290.588	4.253	290.598	5.445	290.628	27.929
290.794	136.475	291.07	4.244	291.08	5.44	291.11	27.881
291.274	136.314	291.55	4.232	291.56	5.434	291.59	27.832
291.753	136.144	292.029	4.222	292.039	5.423	292.069	27.785
292.233	135.972	292.509	4.212	292.518	5.408	292.549	27.736
292.952	135.759	293.228	4.191	293.238	5.39	293.268	27.663
293.432	135.549	293.709	4.178	293.718	5.377	293.748	27.6
293.914	135.387	294.19	4.177	294.2	5.371	294.23	27.555
294.395	135.223	294.671	4.171	294.681	5.356	294.711	27.503
294.875	135.056	295.151	4.158	295.16	5.337	295.19	27.446
295.353	134.892	295.629	4.146	295.638	5.323	295.669	27.389
295.834	134.721	296.11	4.132	296.12	5.311	296.15	27.344
296.553	134.496	296.83	4.121	296.839	5.301	296.869	27.278
297.033	134.278	297.31	4.108	297.319	5.286	297.349	27.211
297.512	134.111	297.788	4.101	297.797	5.28	297.828	27.16
297.991	133.949	298.268	4.094	298.277	5.273	298.307	27.115
298.471	133.78	298.747	4.084	298.757	5.261	298.787	27.067
298.951	133.613	299.227	4.073	299.237	5.251	299.267	27.021
299.432	133.448	299.709	4.064	299.718	5.239	299.748	26.974
299.912	133.28	300.188	4.054	300.198	5.227	300.228	26.931
300.392	133.112	300.668	4.046	300.678	5.217	300.708	26.893
301.112	132.903	301.388	4.03	301.397	5.2	301.428	26.838
301.593	132.697	301.869	4.019	301.879	5.191	301.909	26.785
302.073	132.532	302.349	4.007	302.359	5.176	302.389	26.737
302.553	132.365	302.829	3.995	302.839	5.158	302.869	26.689
303.033	132.199	303.309	3.975	303.318	5.139	303.349	26.647
303.511	132.037	303.788	3.959	303.797	5.124	303.827	26.607
303.994	131.874	304.271	3.948	304.28	5.112	304.31	26.561
304.471	131.708	304.747	3.93	304.757	5.094	304.787	26.514
304.951	131.537	305.227	3.91	305.236	5.073	305.266	26.458
305.671	131.323	305.948	3.892	305.957	5.053	305.987	26.392
306.153	131.121	306.429	3.875	306.439	5.039	306.469	26.324
306.633	130.96	306.91	3.859	306.919	5.022	306.949	26.272
307.113	130.797	307.389	3.846	307.399	5.007	307.429	26.219
307.593	130.63	307.87	3.831	307.879	4.987	307.909	26.171
308.073	130.462	308.35	3.814	308.359	4.962	308.389	26.12
308.553	130.3	308.829	3.8	308.839	4.943	308.869	26.072
309.033	130.139	309.309	3.786	309.319	4.924	309.349	26.022
309.515	129.979	309.792	3.771	309.801	4.905	309.831	25.976
310.231	129.763	310.508	3.739	310.517	4.873	310.547	25.888
310.715	129.567	310.991	3.723	311.001	4.857	311.031	25.835
311.195	129.406	311.471	3.701	311.481	4.837	311.511	25.775
311.675	129.247	311.951	3.688	311.961	4.824	311.991	25.728
312.154	129.092	312.431	3.671	312.44	4.814	312.47	25.675
312.635	129.092	312.911	3.671	312.921	4.814	312.951	25.675
313.114	129.092	313.391	3.671	313.4	4.814	313.43	25.675
313.593	128.929	313.87	3.65	313.879	4.795	313.909	25.623
314.315	128.426	314.591	3.614	314.6	4.758	314.631	25.444

## Sheet: Figure S3
Scrubber 2.00 Compatible Method File
28/09/2023 13:28
RowCount: 36
Rows:	36
Cols:	1
Grid:
0u
0u
0u
0u
0.0019531u
0.0019531u
0.0019531u
0.0019531u
0.0039063u
0.0039063u
0.0039063u
0.0039063u
0.0078125u
0.0078125u
0.0078125u
0.0078125u
0.015625u
0.015625u
0.015625u
0.015625u
0.03125u
0.03125u
0.03125u
0.03125u
0.0625u
0.0625u
0.0625u
0.0625u
0.125u
0.125u
0.125u
0.125u
0.25u
0.25u
0.25u
0.25u
Analytes: 4
1	-1	M4 - Ch1	1
2	-1	M4_K68A - Ch2	1
3	-1	M4_R49A - Ch3	1
4	-1	M4_Q47A - Ch4	1
1
2
3
4
1
2
3
4
1
2
3
4
1
2
3
4
1
2
3
4
1
2
3
4
1
2
3
4
1
2
3
4
1
2
3
4
Input data:
220708 13:02 Fc=4 - 5_X	220708 13:02 Fc=4 - 5_Y	220708 13:02 Fc=4 - 14_X	220708 13:02 Fc=4 - 14_Y	220708 13:02 Fc=4 - 23_X	220708 13:02 Fc=4 - 23_Y	220708 13:02 Fc=4 - 32_X	220708 13:02 Fc=4 - 32_Y	220708 13:22 Fc=4 - 8_X	220708 13:22 Fc=4 - 8_Y	220708 13:22 Fc=4 - 17_X	220708 13:22 Fc=4 - 17_Y	220708 13:22 Fc=4 - 26_X	220708 13:22 Fc=4 - 26_Y	220708 13:22 Fc=4 - 35_X	220708 13:22 Fc=4 - 35_Y	220708 13:41 Fc=4 - 11_X	220708 13:41 Fc=4 - 11_Y	220708 13:41 Fc=4 - 20_X	220708 13:41 Fc=4 - 20_Y	220708 13:41 Fc=4 - 29_X	220708 13:41 Fc=4 - 29_Y	220708 13:41 Fc=4 - 38_X	220708 13:41 Fc=4 - 38_Y	220708 14:01 Fc=4 - 14_X	220708 14:01 Fc=4 - 14_Y	220708 14:01 Fc=4 - 23_X	220708 14:01 Fc=4 - 23_Y	220708 14:01 Fc=4 - 32_X	220708 14:01 Fc=4 - 32_Y	220708 14:01 Fc=4 - 41_X	220708 14:01 Fc=4 - 41_Y	220708 14:20 Fc=4 - 17_X	220708 14:20 Fc=4 - 17_Y	220708 14:20 Fc=4 - 26_X	220708 14:20 Fc=4 - 26_Y	220708 14:20 Fc=4 - 35_X	220708 14:20 Fc=4 - 35_Y	220708 14:20 Fc=4 - 44_X	220708 14:20 Fc=4 - 44_Y	220708 14:40 Fc=4 - 20_X	220708 14:40 Fc=4 - 20_Y	220708 14:40 Fc=4 - 29_X	220708 14:40 Fc=4 - 29_Y	220708 14:40 Fc=4 - 38_X	220708 14:40 Fc=4 - 38_Y	220708 14:40 Fc=4 - 47_X	220708 14:40 Fc=4 - 47_Y	220708 14:59 Fc=4 - 23_X	220708 14:59 Fc=4 - 23_Y
-14.964	0	-14.869	0	-14.804	0	-14.797	0	-14.929	-0.058	-14.863	0.032	-14.853	0.089	-14.805	0.11	-14.973	-0.124	-14.868	0.059	-14.873	0.04	-14.801	0.093	-14.83	0.02	-15.076	-0.013	-15.056	0.09	-14.566	-0.078	-15.007	-0.027	-14.931	0.056	-14.921	0.072	-14.411	0.113	-14.624	-0.026	-15.11	0.017	-15.103	0.103	-14.353	0.064	-15.026	-0.024
-14.485	0	-14.39	0	-14.325	0	-14.319	0	-14.449	-0.051	-14.383	0.032	-14.373	0.089	-14.325	0.11	-14.252	-0.123	-14.147	0.059	-14.152	0.04	-14.08	0.093	-14.351	0.02	-14.596	-0.012	-14.576	0.09	-14.086	-0.073	-14.526	-0.027	-14.45	0.056	-14.44	0.072	-13.935	0.113	-14.145	-0.024	-14.391	0.017	-14.385	0.103	-13.873	0.065	-14.544	-0.023
-14.001	0	-13.906	0	-13.841	0	-13.834	0	-13.973	-0.051	-13.907	0.031	-13.897	0.077	-13.849	0.102	-13.772	-0.123	-13.666	0.043	-13.671	0.028	-13.6	0.083	-13.874	0.01	-14.117	-0.012	-14.097	0.084	-13.609	-0.073	-14.05	-0.027	-13.974	0.046	-13.964	0.064	-13.456	0.1	-13.662	-0.024	-13.912	0.016	-13.905	0.102	-13.391	0.064	-14.064	-0.023
-13.522	0	-13.427	0	-13.362	0	-13.355	0	-13.253	-0.049	-13.187	0.031	-13.177	0.077	-13.129	0.102	-13.295	-0.118	-13.189	0.043	-13.194	0.028	-13.123	0.083	-13.152	0.01	-13.639	-0.012	-13.619	0.084	-12.887	-0.065	-13.571	-0.022	-13.494	0.046	-13.484	0.064	-12.976	0.1	-13.181	-0.02	-13.43	0.016	-13.423	0.102	-12.91	0.064	-13.583	-0.02
-13.042	0	-12.947	0	-12.882	0	-12.876	0	-12.774	-0.049	-12.707	0.024	-12.697	0.065	-12.649	0.099	-12.814	-0.118	-12.709	0.029	-12.714	0.024	-12.642	0.076	-12.672	0.005	-12.918	-0.013	-12.898	0.065	-12.408	-0.065	-13.091	-0.022	-13.015	0.035	-13.005	0.055	-12.493	0.093	-12.701	-0.02	-12.948	0.015	-12.942	0.095	-12.43	0.064	-12.865	-0.02
-12.563	0	-12.468	0	-12.403	0	-12.396	0	-12.291	-0.049	-12.225	0.018	-12.214	0.054	-12.167	0.095	-12.334	-0.11	-12.229	0.016	-12.234	0.017	-12.162	0.071	-12.19	0.002	-12.438	-0.013	-12.418	0.053	-11.926	-0.057	-12.608	-0.02	-12.531	0.02	-12.522	0.04	-11.774	0.077	-12.222	-0.017	-12.469	0.013	-12.462	0.085	-11.95	0.064	-12.386	-0.018
-11.841	0	-11.746	0	-11.68	0	-11.674	0	-11.81	-0.049	-11.743	0.01	-11.733	0.044	-11.685	0.087	-11.854	-0.095	-11.748	0.008	-11.753	0.013	-11.682	0.066	-11.713	-0.003	-11.956	-0.015	-11.936	0.044	-11.448	-0.057	-11.889	-0.013	-11.813	0.007	-11.803	0.021	-11.294	0.052	-11.746	-0.017	-11.989	0.009	-11.982	0.073	-11.474	0.053	-11.906	-0.012
-11.364	0	-11.269	0	-11.204	0	-11.197	0	-11.333	-0.044	-11.267	0.003	-11.257	0.028	-11.209	0.067	-11.374	-0.078	-11.269	-0.001	-11.274	0.001	-11.202	0.045	-11.231	-0.003	-11.479	-0.013	-11.459	0.032	-10.966	-0.056	-11.409	-0.009	-11.333	-0.003	-11.323	0.005	-10.815	0.036	-11.264	-0.014	-11.513	0.003	-11.506	0.061	-10.993	0.032	-11.426	-0.008
-10.884	0	-10.789	0	-10.723	0	-10.717	0	-10.849	-0.036	-10.783	-0.003	-10.773	0.017	-10.725	0.058	-10.893	-0.056	-10.787	-0.006	-10.792	-0.006	-10.721	0.03	-10.751	-0.003	-10.997	-0.013	-10.977	0.024	-10.487	-0.052	-10.929	0.002	-10.853	-0.01	-10.843	-0.005	-10.336	0.018	-10.782	-0.011	-11.031	-0.004	-11.025	0.047	-10.51	0.014	-10.941	-0.003
-10.403	0	-10.308	0	-10.243	0	-10.237	0	-10.37	-0.034	-10.303	-0.008	-10.293	0.003	-10.245	0.038	-10.174	-0.029	-10.069	-0.013	-10.074	-0.02	-10.002	0.002	-10.272	-0.003	-10.517	-0.012	-10.497	0.013	-10.007	-0.046	-10.451	0.005	-10.374	-0.012	-10.364	-0.012	-9.851	0.003	-10.062	-0.008	-10.549	-0.004	-10.542	0.032	-9.79	-0.003	-10.462	-0.002
-9.924	0	-9.829	0	-9.763	0	-9.757	0	-9.89	-0.022	-9.824	-0.009	-9.813	-0.008	-9.766	0.023	-9.695	-0.016	-9.589	-0.022	-9.594	-0.03	-9.523	-0.011	-9.552	-0.003	-10.037	-0.011	-10.017	0.004	-9.287	-0.037	-9.966	0.006	-9.889	-0.014	-9.88	-0.024	-9.371	-0.006	-9.582	0	-9.829	-0.004	-9.822	0.008	-9.31	-0.011	-9.982	0
-9.444	0	-9.349	0	-9.284	0	-9.277	0	-9.17	0.002	-9.104	-0.012	-9.094	-0.02	-9.046	0.009	-9.215	0.003	-9.109	-0.026	-9.114	-0.03	-9.043	-0.023	-9.072	-0.001	-9.318	-0.011	-9.298	-0.006	-8.807	-0.024	-9.486	0.013	-9.41	-0.016	-9.4	-0.025	-8.891	-0.012	-9.102	0.007	-9.349	-0.004	-9.342	-0.004	-8.831	-0.024	-9.502	0.008
-8.964	0	-8.869	0	-8.804	0	-8.797	0	-8.69	0.008	-8.624	-0.013	-8.614	-0.031	-8.566	0.002	-8.735	0.019	-8.63	-0.026	-8.635	-0.03	-8.563	-0.031	-8.593	0.001	-8.838	-0.003	-8.818	-0.014	-8.328	-0.017	-9.006	0.016	-8.93	-0.016	-8.92	-0.025	-8.412	-0.014	-8.622	0.007	-8.869	-0.004	-8.863	-0.011	-8.351	-0.025	-8.783	0.02
-8.484	0	-8.389	0	-8.324	0	-8.318	0	-8.211	0.015	-8.144	-0.014	-8.134	-0.038	-8.087	-0.005	-8.255	0.033	-8.15	-0.026	-8.155	-0.03	-8.083	-0.033	-8.113	0.002	-8.358	0.003	-8.338	-0.025	-7.848	0	-8.526	0.02	-8.45	-0.016	-8.44	-0.025	-7.692	-0.014	-8.142	0.008	-8.389	0.002	-8.383	-0.017	-7.871	-0.025	-8.303	0.021
-7.765	0	-7.67	0	-7.605	0	-7.598	0	-7.731	0.022	-7.665	-0.014	-7.654	-0.043	-7.607	-0.008	-7.776	0.041	-7.67	-0.03	-7.675	-0.03	-7.604	-0.033	-7.633	0.003	-7.879	0.008	-7.858	-0.029	-7.368	0.007	-7.807	0.022	-7.731	-0.016	-7.721	-0.025	-7.212	-0.021	-7.663	0.011	-7.91	0.005	-7.903	-0.024	-7.391	-0.025	-7.823	0.022
-7.285	0	-7.19	0	-7.125	0	-7.118	0	-7.251	0.036	-7.185	-0.015	-7.175	-0.045	-7.127	-0.026	-7.296	0.054	-7.19	-0.03	-7.195	-0.03	-7.124	-0.033	-7.153	0.003	-7.399	0.014	-7.379	-0.033	-6.888	0.014	-7.327	0.022	-7.251	-0.014	-7.241	-0.025	-6.732	-0.023	-7.183	0.016	-7.43	0.007	-7.423	-0.039	-6.912	-0.025	-7.343	0.025
-6.805	0	-6.71	0	-6.645	0	-6.638	0	-6.771	0.053	-6.705	-0.015	-6.695	-0.045	-6.647	-0.029	-6.571	0.072	-6.466	-0.03	-6.471	-0.023	-6.399	-0.033	-6.674	0.005	-6.919	0.017	-6.899	-0.039	-6.409	0.028	-6.847	0.025	-6.771	-0.008	-6.761	-0.024	-6.253	-0.023	-6.703	0.019	-6.95	0.007	-6.944	-0.042	-6.432	-0.024	-6.864	0.027
-6.32	0	-6.225	0	-6.16	0	-6.154	0	-6.292	0.061	-6.226	-0.016	-6.215	-0.047	-6.168	-0.036	-6.091	0.079	-5.986	-0.03	-5.991	-0.023	-5.92	-0.033	-6.194	0.005	-6.439	0.018	-6.419	-0.046	-5.929	0.047	-6.367	0.025	-6.291	-0.005	-6.281	-0.023	-5.758	-0.024	-5.984	0.023	-6.47	0.013	-6.464	-0.049	-5.712	-0.022	-6.384	0.027
-5.841	0	-5.746	0	-5.681	0	-5.674	0	-5.812	0.061	-5.746	-0.016	-5.736	-0.05	-5.688	-0.042	-5.612	0.091	-5.506	-0.03	-5.511	-0.02	-5.44	-0.028	-5.474	0.005	-5.96	0.025	-5.939	-0.046	-5.209	0.065	-5.873	0.025	-5.797	-0.005	-5.787	-0.023	-5.293	-0.027	-5.504	0.023	-5.751	0.022	-5.744	-0.052	-5.233	-0.011	-5.904	0.027
-5.361	0	-5.266	0	-5.201	0	-5.194	0	-5.092	0.061	-5.026	-0.02	-5.016	-0.052	-4.968	-0.055	-5.132	0.098	-5.027	-0.03	-5.032	-0.018	-4.96	-0.027	-4.994	0.005	-5.24	0.03	-5.22	-0.046	-4.73	0.083	-5.408	0.025	-5.332	-0.005	-5.322	-0.022	-4.813	-0.027	-5.024	0.023	-5.271	0.022	-5.264	-0.052	-4.753	-0.011	-5.424	0.027
-4.881	0	-4.786	0	-4.721	0	-4.715	0	-4.613	0.061	-4.546	-0.02	-4.536	-0.052	-4.488	-0.057	-4.652	0.098	-4.547	-0.028	-4.552	-0.017	-4.48	-0.027	-4.51	0.003	-4.76	0.03	-4.74	-0.046	-4.245	0.083	-4.928	0.025	-4.852	-0.005	-4.842	-0.022	-4.094	-0.028	-4.544	0.023	-4.791	0.022	-4.785	-0.054	-4.273	-0.011	-4.705	0.027
-4.401	0	-4.306	0	-4.241	0	-4.235	0	-4.133	0.061	-4.067	-0.02	-4.056	-0.052	-4.009	-0.058	-4.172	0.098	-4.067	-0.025	-4.072	-0.016	-4.001	-0.027	-4.03	0.003	-4.275	0.03	-4.255	-0.046	-3.765	0.083	-4.209	0.025	-4.132	-0.005	-4.122	-0.023	-3.614	-0.029	-4.065	0.025	-4.312	0.022	-4.305	-0.058	-3.793	-0.011	-4.226	0.025
-3.682	0	-3.587	0	-3.522	0	-3.515	0	-3.653	0.048	-3.587	-0.02	-3.577	-0.052	-3.529	-0.063	-3.693	0.098	-3.587	-0.016	-3.592	-0.013	-3.521	-0.027	-3.55	-0.005	-3.796	0.03	-3.776	-0.046	-3.285	0.083	-3.729	0.022	-3.653	-0.008	-3.643	-0.024	-3.134	-0.033	-3.585	0.028	-3.832	0.022	-3.825	-0.059	-3.314	-0.011	-3.746	0.003
-3.202	0	-3.107	0	-3.042	0	-3.035	0	-3.168	0.033	-3.102	-0.02	-3.092	-0.047	-3.044	-0.066	-3.213	0.098	-3.108	-0.015	-3.113	-0.007	-3.041	-0.027	-3.07	-0.005	-3.316	0.03	-3.296	-0.045	-2.806	0.083	-3.249	0.014	-3.173	-0.009	-3.163	-0.025	-2.655	-0.123	-3.105	0.028	-3.352	0.011	-3.346	-0.062	-2.834	-0.019	-3.261	-0.009
-2.722	0	-2.627	0	-2.562	0	-2.556	0	-2.689	0.033	-2.622	-0.018	-2.612	-0.047	-2.564	-0.15	-2.493	0.098	-2.388	-0.015	-2.393	-0.007	-2.321	-0.103	-2.591	-0.005	-2.836	0.012	-2.816	-0.039	-2.326	0.015	-2.769	-0.03	-2.693	-0.031	-2.683	-0.025	-2.175	-0.158	-2.625	0.028	-2.872	-0.033	-2.866	-0.085	-2.354	-0.134	-2.781	-0.029
-2.243	0	-2.148	0	-2.082	0	-2.076	0	-2.209	0.006	-2.143	0.001	-2.132	-0.023	-2.085	-0.158	-2.014	0.043	-1.908	-0.014	-1.913	0.011	-1.842	-0.154	-2.111	-0.005	-2.357	-0.033	-2.336	-0.039	-1.846	0.002	-2.29	-0.049	-2.213	-0.06	-2.204	-0.026	-1.695	-0.158	-1.901	0.028	-2.393	-0.033	-2.386	-0.085	-1.629	-0.146	-2.302	-0.03
-1.763	0	-1.668	0	-1.603	0	-1.596	0	-1.729	0.006	-1.663	0.01	-1.653	0.001	-1.605	-0.167	-1.534	0.022	-1.428	0.063	-1.433	0.087	-1.362	-0.16	-1.391	0.03	-1.877	-0.039	-1.857	-0.039	-1.127	0.001	-1.81	-0.049	-1.734	-0.06	-1.724	-0.026	-1.21	-0.158	-1.421	0.044	-1.668	-0.085	-1.661	-0.087	-1.15	-0.175	-1.822	-0.03
-1.283	0	-1.188	0	-1.123	0	-1.116	0	-1.012	-0.024	-0.946	0.01	-0.936	0.001	-0.888	-0.225	-1.054	0.013	-0.949	0.065	-0.954	0.088	-0.882	-0.17	-0.912	0.058	-1.157	-0.043	-1.137	-0.045	-0.647	0.001	-1.325	-0.054	-1.249	-0.061	-1.239	-0.028	-0.731	-0.158	-0.941	0.094	-1.188	-0.085	-1.182	-0.1	-0.67	-0.175	-1.342	-0.03
-0.801	0	-0.706	0	-0.641	0	-0.635	0	-0.533	-0.031	-0.467	0.016	-0.456	0.001	-0.409	-0.225	-0.574	0.009	-0.469	0.067	-0.474	0.088	-0.402	-0.17	-0.432	0.445	-0.677	-0.043	-0.657	-0.046	-0.167	0.001	-0.845	-0.054	-0.769	-0.061	-0.759	-0.028	-0.011	-0.158	-0.462	0.574	-0.708	-0.085	-0.702	-0.108	-0.19	-0.175	-0.623	-0.03
-0.324	0	-0.229	0	-0.164	0	-0.158	0	-0.053	-0.054	0.013	0.016	0.023	0.001	0.071	-0.225	-0.095	0.013	0.011	0.099	0.006	0.088	0.077	-0.17	0.048	0.638	-0.198	-0.043	-0.178	-0.734	0.313	0.001	-0.126	-0.054	-0.05	-0.061	-0.04	-0.029	0.469	-0.135	0.018	0.852	-0.229	-0.085	-0.222	-0.111	0.29	-0.175	-0.143	-0.029
0.395	0	0.49	0	0.555	0	0.562	0	0.432	-0.273	0.498	0.01	0.508	-0.298	0.556	-0.225	0.385	0.013	0.491	0.16	0.486	0.087	0.557	-0.17	0.528	1.291	0.282	-0.039	0.302	-1.196	0.792	0.001	0.354	-0.054	0.43	-0.06	0.44	-1.019	0.949	-0.077	0.498	3.263	0.251	0.317	0.258	-1.122	0.769	-0.146	0.337	1.626
0.875	0	0.97	0	1.035	0	1.042	0	0.911	-0.273	0.978	-0.016	0.988	-0.34	1.036	-0.225	0.865	0.013	0.97	0.16	0.965	-0.386	1.037	-0.17	1.007	1.315	0.762	-0.039	0.782	-1.35	1.272	0.3	0.834	0.148	0.91	0.592	0.92	-1.114	1.428	1.844	0.978	3.594	0.731	0.878	0.737	-1.122	1.249	1.571	0.817	1.817
1.36	0	1.455	0	1.52	0	1.526	0	1.391	-0.273	1.457	-0.016	1.468	-0.626	1.515	0.073	1.585	0.195	1.69	0.172	1.685	-0.395	1.756	0.532	1.487	1.451	1.242	-0.027	1.262	-1.573	1.752	1.497	1.313	0.4	1.39	0.965	1.4	-1.114	1.908	2.558	1.457	4.823	1.211	1.322	1.217	-1.122	1.729	2.671	1.296	4.03
1.84	0	1.934	0	2	0	2.006	0	1.871	-0.273	1.937	-0.016	1.947	-1.257	1.995	0.093	2.064	0.233	2.17	0.19	2.165	-0.707	2.236	0.558	1.967	1.479	1.721	0.622	1.741	-1.608	2.232	1.763	1.793	1.408	1.869	1.166	1.879	-1.114	2.388	2.622	2.177	4.965	1.69	1.62	1.697	-1.122	2.448	3.559	1.776	6.276
2.319	0	2.414	0	2.479	0	2.486	0	2.351	-0.26	2.417	-0.031	2.427	-1.312	2.475	0.102	2.549	0.248	2.654	0.19	2.649	-0.817	2.721	0.584	2.687	1.643	2.201	0.678	2.221	-1.608	2.951	1.797	2.273	2.02	2.349	1.168	2.359	-1.079	2.868	2.678	2.657	6.251	2.41	1.828	2.416	-1.122	2.928	3.802	2.256	8.596
2.799	0	2.894	0	2.959	0	2.966	0	3.07	-0.26	3.136	-0.041	3.147	-1.358	3.194	0.102	3.029	0.267	3.134	0.19	3.129	-0.859	3.201	0.585	3.166	1.643	2.921	0.689	2.941	-1.612	3.431	1.855	2.753	2.346	2.829	1.175	2.839	-1.079	3.347	2.734	3.137	7.115	2.89	1.973	2.896	-1.031	3.408	3.885	2.976	11.289
3.279	0	3.374	0	3.439	0	3.445	0	3.55	-0.223	3.616	-0.041	3.626	-1.358	3.674	0.113	3.506	0.319	3.611	0.193	3.606	-0.859	3.678	0.614	3.646	1.681	3.4	0.696	3.421	-1.612	3.911	1.881	3.232	2.772	3.309	1.177	3.319	-1.026	4.067	2.796	3.616	7.875	3.369	1.992	3.376	-0.998	3.888	4.01	3.455	13.643
3.759	0	3.853	0	3.919	0	3.925	0	4.03	-0.2	4.096	-0.057	4.106	-1.358	4.154	0.113	3.987	0.362	4.092	0.193	4.087	-0.859	4.159	0.627	4.131	1.75	3.88	0.729	3.9	-1.612	4.396	1.882	3.952	3	4.028	1.205	4.038	-1.019	4.547	2.818	4.096	8.776	3.849	2.049	3.856	-0.932	4.367	4.12	3.935	15.664
4.478	0	4.573	0	4.638	0	4.645	0	4.509	-0.197	4.576	-0.057	4.586	-1.358	4.634	0.117	4.467	0.402	4.572	0.193	4.567	-0.859	4.639	0.654	4.61	1.807	4.365	0.735	4.385	-1.612	4.875	1.89	4.432	3.253	4.508	1.215	4.518	-0.981	5.026	2.899	4.576	9.427	4.329	2.059	4.335	-0.876	4.847	4.126	4.415	17.316
4.958	0	5.053	0	5.118	0	5.125	0	4.989	-0.183	5.055	-0.059	5.066	-1.33	5.113	0.127	5.186	0.438	5.292	0.231	5.287	-0.817	5.358	0.709	5.09	1.934	4.845	0.74	4.865	-1.608	5.355	1.896	4.911	3.328	4.988	1.265	4.998	-0.959	5.506	2.97	5.056	10.322	4.809	2.105	4.815	-0.863	5.327	4.232	4.895	19.048
5.438	0	5.533	0	5.598	0	5.604	0	5.469	-0.137	5.535	-0.057	5.545	-1.322	5.593	0.139	5.666	0.57	5.771	0.271	5.766	-0.808	5.838	0.782	5.57	2.066	5.324	0.756	5.345	-1.572	5.835	1.988	5.391	3.733	5.468	1.28	5.477	-0.904	5.986	3.068	5.775	11.138	5.288	2.15	5.295	-0.772	6.047	4.487	5.379	21.042
5.917	0	6.012	0	6.078	0	6.084	0	5.949	-0.107	6.015	-0.057	6.025	-1.321	6.073	0.139	6.146	0.619	6.251	0.288	6.246	-0.801	6.318	0.793	6.05	2.202	5.804	0.791	5.824	-1.549	6.315	2.048	5.871	3.966	5.947	1.32	5.957	-0.858	6.466	3.165	6.255	12.117	6.008	2.216	6.015	-0.678	6.526	4.767	5.859	22.64
6.397	0	6.492	0	6.557	0	6.564	0	6.428	-0.069	6.495	-0.058	6.505	-1.318	6.553	0.142	6.625	0.699	6.731	0.305	6.726	-0.792	6.797	0.819	6.769	2.358	6.284	0.829	6.304	-1.522	7.034	2.107	6.351	4.252	6.427	1.359	6.437	-0.814	6.945	3.268	6.74	12.786	6.488	2.333	6.494	-0.547	7.011	4.943	6.339	24.304
6.877	0	6.972	0	7.037	0	7.044	0	7.148	-0.031	7.214	-0.059	7.225	-1.318	7.272	0.142	7.105	0.783	7.211	0.306	7.206	-0.785	7.277	0.856	7.249	2.62	7.004	0.861	7.024	-1.504	7.514	2.21	6.831	4.541	6.907	1.403	6.917	-0.765	7.425	3.372	7.219	13.548	6.973	2.387	6.979	-0.476	7.491	5.153	7.059	26.397
7.357	0	7.452	0	7.517	0	7.523	0	7.628	0.038	7.694	-0.059	7.704	-1.318	7.752	0.153	7.585	0.87	7.69	0.327	7.685	-0.776	7.757	0.892	7.729	2.753	7.483	0.928	7.503	-1.449	7.994	2.246	7.31	4.871	7.387	1.442	7.396	-0.713	8.15	3.502	7.699	14.372	7.452	2.461	7.459	-0.385	7.97	5.357	7.538	28.613
7.836	0	7.931	0	7.997	0	8.003	0	8.108	0.084	8.174	-0.059	8.184	-1.295	8.232	0.201	8.065	0.979	8.17	0.353	8.165	-0.776	8.237	0.95	8.209	2.941	7.963	0.95	7.983	-1.441	8.473	2.339	8.035	5.31	8.111	1.495	8.121	-0.65	8.63	3.679	8.179	15.222	7.932	2.533	7.939	-0.296	8.45	5.606	8.018	30.401
8.556	0	8.651	0	8.716	0	8.723	0	8.587	0.116	8.654	-0.066	8.664	-1.295	8.711	0.211	8.544	1.075	8.65	0.362	8.645	-0.762	8.716	0.961	8.688	3.096	8.443	0.98	8.463	-1.413	8.953	2.349	8.515	5.775	8.591	1.527	8.601	-0.578	9.109	3.702	8.659	15.989	8.412	2.612	8.418	-0.197	8.93	5.785	8.498	32.037
9.036	0	9.131	0	9.196	0	9.202	0	9.072	0.14	9.138	-0.066	9.148	-1.29	9.196	0.216	9.029	1.149	9.135	0.371	9.13	-0.758	9.201	0.998	9.168	3.299	8.923	0.986	8.943	-1.411	9.433	2.403	8.994	6.098	9.071	1.55	9.081	-0.57	9.589	3.856	9.138	16.751	8.892	2.644	8.898	-0.133	9.41	5.999	8.977	33.569
9.515	0	9.61	0	9.676	0	9.682	0	9.552	0.204	9.618	-0.058	9.628	-1.287	9.676	0.22	9.749	1.295	9.854	0.38	9.849	-0.758	9.921	1.046	9.648	3.504	9.402	1.028	9.422	-1.364	9.913	2.483	9.474	6.495	9.551	1.582	9.56	-0.504	10.069	3.973	9.858	17.91	9.371	2.744	9.378	-0.017	10.129	6.303	9.457	35.232
10	0	10.095	0	10.16	0	10.167	0	10.032	0.258	10.098	-0.058	10.108	-1.287	10.156	0.234	10.229	1.458	10.334	0.441	10.329	-0.709	10.4	1.127	10.128	3.711	9.882	1.049	9.902	-1.332	10.392	2.545	9.954	6.882	10.03	1.618	10.04	-0.455	10.549	4.088	10.338	19.084	10.091	2.827	10.097	0.096	10.609	6.609	9.937	37.104
10.48	0	10.575	0	10.64	0	10.647	0	10.751	0.33	10.817	-0.058	10.828	-1.282	10.875	0.24	10.708	1.564	10.814	0.445	10.809	-0.702	10.88	1.138	10.847	3.967	10.362	1.079	10.382	-1.299	11.112	2.621	10.434	7.285	10.51	1.662	10.52	-0.398	11.028	4.205	10.818	19.512	10.571	2.942	10.577	0.231	11.089	6.837	10.657	39.277
10.96	0	11.055	0	11.12	0	11.126	0	11.231	0.416	11.297	-0.037	11.307	-1.247	11.355	0.3	11.188	1.68	11.293	0.454	11.288	-0.696	11.36	1.177	11.327	4.27	11.081	1.113	11.102	-1.262	11.592	2.718	10.913	7.695	10.99	1.702	11	-0.348	11.508	4.326	11.297	20.68	11.051	3.008	11.057	0.322	11.569	7.082	11.136	41.224
11.439	0	11.534	0	11.6	0	11.606	0	11.711	0.468	11.777	-0.022	11.787	-1.236	11.835	0.302	11.668	1.794	11.773	0.465	11.768	-0.678	11.84	1.213	11.807	4.474	11.561	1.159	11.581	-1.209	12.072	2.769	11.393	8.11	11.469	1.739	11.479	-0.298	12.228	4.481	11.777	21.592	11.53	3.087	11.537	0.417	12.048	7.318	11.616	42.66
11.919	0	12.014	0	12.079	0	12.086	0	12.19	0.528	12.257	-0.019	12.267	-1.231	12.315	0.317	12.148	1.917	12.253	0.486	12.248	-0.652	12.319	1.254	12.286	4.705	12.041	1.174	12.061	-1.181	12.551	2.849	12.113	8.651	12.189	1.793	12.199	-0.224	12.707	4.656	12.257	22.381	12.01	3.166	12.016	0.512	12.528	7.573	12.096	44.474
12.639	0	12.734	0	12.799	0	12.805	0	12.67	0.576	12.736	-0.018	12.747	-1.231	12.794	0.325	12.627	2.029	12.733	0.496	12.728	-0.644	12.799	1.287	12.771	4.915	12.521	1.206	12.541	-1.139	13.036	2.885	12.593	9.195	12.669	1.846	12.679	-0.157	13.187	4.732	12.737	23.182	12.49	3.252	12.496	0.611	13.008	7.791	12.576	46.1
13.119	0	13.214	0	13.279	0	13.285	0	13.15	0.62	13.216	-0.014	13.226	-1.224	13.274	0.34	13.347	2.172	13.452	0.503	13.447	-0.643	13.519	1.296	13.251	5.148	13.005	1.212	13.026	-1.125	13.516	2.943	13.072	9.609	13.149	1.859	13.158	-0.128	13.667	4.872	13.216	23.978	12.969	3.313	12.976	0.692	13.488	8.025	13.055	47.679
13.598	0	13.693	0	13.758	0	13.765	0	13.63	0.683	13.696	-0.002	13.706	-1.219	13.754	0.35	13.827	2.341	13.932	0.541	13.927	-0.606	13.999	1.369	13.731	5.386	13.485	1.247	13.505	-1.088	13.995	3.017	13.552	10.061	13.628	1.906	13.638	-0.071	14.147	5.001	13.936	25.175	13.449	3.402	13.456	0.793	14.207	8.344	13.535	49.276
14.078	0	14.173	0	14.238	0	14.245	0	14.349	0.745	14.415	0	14.426	-1.219	14.473	0.361	14.306	2.455	14.412	0.544	14.407	-0.604	14.478	1.389	14.45	5.678	13.965	1.266	13.985	-1.064	14.715	3.093	14.032	10.513	14.108	1.942	14.118	-0.016	14.626	5.124	14.416	26.163	14.169	3.49	14.175	0.905	14.687	8.664	14.015	50.969
14.558	0	14.653	0	14.718	0	14.724	0	14.829	0.818	14.895	0.016	14.906	-1.204	14.953	0.392	14.786	2.575	14.892	0.554	14.887	-0.592	14.958	1.422	14.93	5.999	14.685	1.286	14.705	-1.038	15.195	3.182	14.511	10.966	14.588	1.982	14.598	0.035	15.106	5.248	14.895	27.132	14.649	3.592	14.655	1.019	15.167	8.904	14.739	52.786
15.038	0	15.133	0	15.198	0	15.204	0	15.309	0.869	15.375	0.017	15.385	-1.204	15.433	0.393	15.266	2.692	15.371	0.559	15.366	-0.579	15.438	1.455	15.41	6.234	15.164	1.322	15.184	-0.999	15.675	3.243	14.991	11.425	15.068	2.023	15.077	0.085	15.586	5.377	15.375	27.856	15.128	3.667	15.135	1.099	15.646	9.16	15.219	54.872
15.517	0	15.612	0	15.678	0	15.684	0	15.788	0.929	15.855	0.027	15.865	-1.195	15.913	0.405	15.746	2.808	15.851	0.559	15.846	-0.568	15.918	1.492	15.89	6.48	15.644	1.339	15.664	-0.977	16.154	3.305	15.471	11.893	15.547	2.064	15.557	0.143	16.311	5.539	15.86	28.757	15.608	3.742	15.615	1.19	16.131	9.412	15.699	56.278
15.997	0	16.092	0	16.157	0	16.164	0	16.268	0.997	16.334	0.029	16.345	-1.192	16.392	0.427	16.225	2.936	16.331	0.571	16.326	-0.546	16.397	1.534	16.369	6.733	16.124	1.367	16.144	-0.949	16.634	3.383	16.196	12.48	16.272	2.124	16.282	0.218	16.79	5.717	16.34	29.598	16.093	3.818	16.099	1.282	16.611	9.677	16.179	58.027
16.717	0	16.812	0	16.877	0	16.883	0	16.748	1.061	16.814	0.038	16.824	-1.185	16.872	0.448	16.705	3.062	16.811	0.578	16.806	-0.537	16.877	1.575	16.849	6.976	16.604	1.399	16.624	-0.924	17.114	3.434	16.675	13.069	16.752	2.193	16.761	0.293	17.27	5.83	16.819	30.51	16.573	3.902	16.579	1.374	17.091	9.922	16.658	59.408
17.196	0	17.291	0	17.357	0	17.363	0	17.228	1.127	17.294	0.047	17.304	-1.181	17.352	0.449	17.425	3.22	17.53	0.585	17.525	-0.522	17.597	1.614	17.329	7.232	17.083	1.42	17.103	-0.91	17.594	3.502	17.155	13.53	17.231	2.231	17.241	0.339	17.75	5.975	17.539	31.604	17.052	3.978	17.059	1.458	17.81	10.241	17.138	60.966
17.676	0	17.771	0	17.836	0	17.843	0	17.712	1.199	17.779	0.067	17.789	-1.167	17.837	0.484	17.91	3.382	18.015	0.607	18.01	-0.496	18.081	1.676	17.809	7.481	17.563	1.455	17.583	-0.872	18.073	3.572	17.635	14.01	17.711	2.293	17.721	0.407	18.23	6.111	18.019	32.743	17.772	4.086	17.779	1.583	18.29	10.561	17.618	62.403
18.156	0	18.251	0	18.316	0	18.323	0	18.432	1.285	18.498	0.086	18.509	-1.154	18.556	0.505	18.389	3.508	18.495	0.612	18.49	-0.489	18.561	1.711	18.528	7.789	18.043	1.482	18.063	-0.846	18.793	3.655	18.115	14.488	18.191	2.349	18.201	0.471	18.709	6.246	18.499	33.32	18.252	4.183	18.258	1.699	18.77	10.806	18.098	63.971
18.636	0	18.731	0	18.796	0	18.802	0	18.912	1.367	18.978	0.109	18.988	-1.13	19.036	0.534	18.869	3.641	18.974	0.622	18.969	-0.476	19.041	1.758	19.008	8.106	18.762	1.517	18.782	-0.812	19.273	3.747	18.594	14.961	18.671	2.401	18.68	0.535	19.189	6.386	18.978	34.252	18.731	4.253	18.738	1.784	19.25	11.056	18.817	65.695
19.12	0	19.215	0	19.281	0	19.287	0	19.392	1.424	19.458	0.109	19.468	-1.128	19.516	0.539	19.349	3.77	19.454	0.625	19.449	-0.467	19.521	1.795	19.488	8.345	19.242	1.552	19.262	-0.777	19.752	3.807	19.074	15.433	19.15	2.448	19.16	0.596	19.909	6.543	19.458	35.06	19.211	4.319	19.218	1.871	19.729	11.299	19.297	67.43
19.6	0	19.695	0	19.76	0	19.767	0	19.871	1.485	19.938	0.114	19.948	-1.122	19.996	0.548	19.828	3.892	19.934	0.63	19.929	-0.457	20	1.827	19.967	8.59	19.722	1.569	19.742	-0.752	20.232	3.873	19.794	16.025	19.87	2.501	19.88	0.671	20.388	6.698	19.938	35.815	19.691	4.381	19.697	1.96	20.209	11.545	19.777	68.841
20.08	0	20.175	0	20.24	0	20.247	0	20.351	1.546	20.417	0.124	20.428	-1.104	20.475	0.56	20.308	4.017	20.414	0.642	20.409	-0.445	20.48	1.86	20.447	8.835	20.202	1.597	20.222	-0.717	20.712	3.942	20.273	16.623	20.35	2.561	20.36	0.745	20.868	6.823	20.418	36.751	20.171	4.449	20.177	2.048	20.689	11.789	20.257	70.282
20.8	0	20.894	0	20.96	0	20.966	0	20.831	1.599	20.897	0.13	20.907	-1.094	20.955	0.573	21.028	4.158	21.133	0.647	21.128	-0.442	21.2	1.892	20.932	9.069	20.681	1.623	20.701	-0.683	21.197	4.001	20.753	17.088	20.83	2.596	20.839	0.795	21.348	6.944	20.897	37.607	20.65	4.517	20.657	2.13	21.169	12.024	20.736	71.876
21.279	0	21.374	0	21.439	0	21.446	0	21.311	1.647	21.377	0.13	21.387	-1.09	21.435	0.578	21.508	4.324	21.613	0.673	21.608	-0.425	21.68	1.937	21.407	9.305	21.166	1.642	21.186	-0.655	21.671	4.068	21.233	17.551	21.309	2.63	21.319	0.842	21.828	7.076	21.617	38.654	21.13	4.58	21.137	2.211	21.888	12.327	21.216	73.075
21.759	0	21.854	0	21.919	0	21.926	0	21.79	1.702	21.857	0.13	21.867	-1.086	21.914	0.599	21.987	4.447	22.093	0.675	22.088	-0.424	22.159	1.964	21.891	9.541	21.641	1.664	21.661	-0.629	22.156	4.134	21.713	18.021	21.789	2.666	21.799	0.89	22.308	7.199	22.097	39.747	21.85	4.667	21.856	2.311	22.368	12.626	21.696	74.46
22.239	0	22.334	0	22.399	0	22.405	0	22.51	1.768	22.576	0.13	22.586	-1.082	22.634	0.617	22.467	4.572	22.572	0.682	22.567	-0.417	22.639	1.992	22.371	9.78	22.126	1.678	22.146	-0.608	22.636	4.197	22.193	18.49	22.269	2.699	22.279	0.935	22.787	7.322	22.576	40.587	22.33	4.75	22.336	2.408	22.848	12.859	22.176	75.708
22.719	0	22.813	0	22.879	0	22.885	0	22.99	1.834	23.056	0.13	23.066	-1.081	23.114	0.638	22.947	4.693	23.052	0.688	23.047	-0.411	23.119	2.026	23.091	10.077	22.605	1.697	22.625	-0.584	23.356	4.277	22.672	18.957	22.749	2.735	22.758	0.98	23.267	7.443	23.056	41.188	22.809	4.812	22.816	2.481	23.327	13.096	22.895	77.565
23.198	0	23.293	0	23.358	0	23.365	0	23.469	1.883	23.536	0.125	23.546	-1.077	23.594	0.642	23.427	4.82	23.532	0.69	23.527	-0.402	23.599	2.06	23.57	10.382	23.325	1.709	23.345	-0.562	23.835	4.352	23.152	19.425	23.228	2.763	23.238	1.022	23.987	7.584	23.536	42.079	23.289	4.868	23.296	2.557	23.807	13.326	23.38	79.401
23.678	0	23.773	0	23.838	0	23.845	0	23.949	1.94	24.015	0.125	24.026	-1.076	24.073	0.656	23.906	4.95	24.012	0.693	24.007	-0.392	24.078	2.09	24.05	10.625	23.805	1.723	23.825	-0.538	24.315	4.411	23.872	20.001	23.948	2.793	23.958	1.073	24.466	7.724	24.016	42.984	23.769	4.926	23.775	2.626	24.287	13.554	23.86	80.676
24.158	0	24.253	0	24.318	0	24.324	0	24.429	1.998	24.495	0.125	24.505	-1.065	24.553	0.671	24.386	5.085	24.491	0.701	24.486	-0.373	24.558	2.121	24.53	10.869	24.284	1.738	24.305	-0.517	24.795	4.471	24.351	20.583	24.428	2.837	24.438	1.129	24.946	7.835	24.5	43.738	24.249	4.984	24.255	2.7	24.772	13.788	24.339	81.849
24.877	0	24.972	0	25.038	0	25.044	0	24.909	2.062	24.975	0.125	24.985	-1.058	25.033	0.684	25.106	5.249	25.211	0.705	25.206	-0.356	25.278	2.159	25.01	11.113	24.764	1.751	24.784	-0.501	25.275	4.528	24.831	21.045	24.908	2.864	24.917	1.172	25.426	7.943	24.98	44.521	24.733	5.043	24.74	2.775	25.251	14.013	24.819	83.057
25.357	0	25.452	0	25.517	0	25.524	0	25.393	2.127	25.46	0.125	25.47	-1.05	25.518	0.7	25.585	5.42	25.691	0.717	25.686	-0.333	25.757	2.204	25.489	11.361	25.244	1.762	25.264	-0.484	25.754	4.596	25.311	21.503	25.387	2.886	25.397	1.213	25.911	8.059	25.7	45.444	25.213	5.095	25.22	2.844	25.971	14.297	25.299	84.593
25.837	0	25.932	0	25.997	0	26.003	0	25.868	2.196	25.934	0.126	25.945	-1.041	25.992	0.728	26.065	5.561	26.171	0.727	26.166	-0.317	26.237	2.243	25.969	11.613	25.724	1.774	25.744	-0.463	26.234	4.664	25.796	21.969	25.872	2.916	25.882	1.256	26.39	8.173	26.179	46.405	25.933	5.17	25.939	2.932	26.451	14.58	25.779	86.06
26.317	0	26.412	0	26.477	0	26.483	0	26.593	2.284	26.659	0.131	26.669	-1.025	26.717	0.756	26.547	5.699	26.652	0.74	26.647	-0.301	26.719	2.277	26.689	11.929	26.203	1.794	26.224	-0.439	26.954	4.741	26.275	22.431	26.352	2.945	26.361	1.299	26.87	8.283	26.659	47.086	26.412	5.253	26.419	3.025	26.931	14.802	26.258	87.394
26.796	0	26.891	0	26.957	0	26.963	0	27.073	2.371	27.139	0.138	27.149	-1.009	27.197	0.784	27.027	5.833	27.132	0.747	27.127	-0.289	27.198	2.306	27.169	12.243	26.923	1.825	26.943	-0.411	27.433	4.814	26.755	22.886	26.831	2.977	26.841	1.345	27.35	8.392	27.139	47.955	26.892	5.314	26.899	3.096	27.41	15.024	26.978	88.85
27.276	0	27.371	0	27.436	0	27.443	0	27.552	2.439	27.618	0.144	27.629	-0.999	27.676	0.807	27.506	5.963	27.612	0.755	27.607	-0.277	27.678	2.335	27.648	12.491	27.403	1.857	27.423	-0.385	27.913	4.873	27.235	23.343	27.311	3.012	27.321	1.388	28.069	8.532	27.619	48.735	27.372	5.376	27.378	3.164	27.89	15.245	27.458	90.698
27.761	0	27.856	0	27.921	0	27.927	0	28.032	2.509	28.098	0.156	28.108	-0.987	28.156	0.827	27.986	6.095	28.091	0.767	28.086	-0.263	28.158	2.364	28.128	12.739	27.883	1.882	27.903	-0.364	28.393	4.929	27.954	23.93	28.031	3.061	28.041	1.437	28.549	8.671	28.098	49.514	27.852	5.434	27.858	3.228	28.37	15.46	27.938	92.171
28.241	0	28.336	0	28.401	0	28.407	0	28.512	2.576	28.578	0.162	28.588	-0.977	28.636	0.842	28.466	6.23	28.571	0.776	28.566	-0.245	28.638	2.389	28.608	12.99	28.362	1.903	28.382	-0.339	28.873	4.986	28.434	24.51	28.511	3.105	28.52	1.489	29.029	8.781	28.578	50.324	28.331	5.495	28.338	3.296	28.85	15.679	28.417	93.287
28.96	0	29.055	0	29.12	0	29.127	0	28.991	2.645	29.058	0.167	29.068	-0.961	29.116	0.857	28.946	6.362	29.051	0.784	29.046	-0.225	29.117	2.414	29.088	13.241	28.842	1.925	28.862	-0.309	29.352	5.042	28.914	24.974	28.99	3.137	29	1.533	29.509	8.893	29.298	51.273	28.811	5.565	28.818	3.37	29.569	15.955	28.897	94.355
29.44	0	29.535	0	29.6	0	29.607	0	29.471	2.714	29.538	0.175	29.548	-0.944	29.595	0.867	29.67	6.53	29.776	0.805	29.771	-0.197	29.842	2.446	29.567	13.492	29.322	1.95	29.342	-0.282	29.832	5.101	29.394	25.44	29.47	3.174	29.48	1.582	29.988	9.014	29.778	52.283	29.531	5.648	29.537	3.461	30.049	16.232	29.377	95.739
29.92	0	30.015	0	30.08	0	30.086	0	29.951	2.78	30.017	0.187	30.027	-0.932	30.075	0.883	30.15	6.697	30.255	0.828	30.25	-0.174	30.322	2.484	30.047	13.743	29.802	1.975	29.822	-0.254	30.312	5.165	29.873	25.908	29.95	3.209	29.96	1.626	30.468	9.134	30.257	52.871	30.011	5.729	30.017	3.544	30.529	16.45	29.857	96.987
30.399	0	30.494	0	30.56	0	30.566	0	30.671	2.86	30.737	0.196	30.747	-0.921	30.795	0.897	30.63	6.827	30.735	0.842	30.73	-0.155	30.802	2.512	30.772	14.056	30.281	2.006	30.301	-0.225	31.036	5.248	30.353	26.366	30.43	3.243	30.439	1.667	30.948	9.249	30.737	53.698	30.49	5.802	30.497	3.612	31.009	16.669	30.336	98.101
30.879	0	30.974	0	31.039	0	31.046	0	31.15	2.941	31.217	0.202	31.227	-0.911	31.275	0.914	31.109	6.959	31.215	0.855	31.21	-0.137	31.281	2.54	31.251	14.365	31.006	2.039	31.026	-0.187	31.516	5.324	30.833	26.825	30.909	3.275	30.919	1.705	31.668	9.386	31.217	54.514	30.97	5.874	30.977	3.681	31.488	16.882	31.056	99.626
31.359	0	31.454	0	31.519	0	31.526	0	31.63	3.01	31.696	0.203	31.707	-0.903	31.754	0.924	31.589	7.09	31.695	0.864	31.69	-0.122	31.761	2.567	31.731	14.609	31.486	2.061	31.506	-0.158	31.996	5.376	31.553	27.397	31.629	3.309	31.639	1.754	32.147	9.521	31.697	55.117	31.45	5.938	31.456	3.746	31.968	17.087	31.536	101.136
31.839	0	31.934	0	31.999	0	32.005	0	32.11	3.08	32.176	0.203	32.186	-0.901	32.234	0.934	32.069	7.22	32.174	0.876	32.169	-0.112	32.241	2.59	32.211	14.858	31.965	2.078	31.986	-0.136	32.476	5.436	32.032	27.974	32.109	3.348	32.118	1.801	32.627	9.629	32.176	55.963	31.93	5.998	31.936	3.81	32.448	17.301	32.02	102.35
32.318	0	32.413	0	32.479	0	32.485	0	32.59	3.151	32.656	0.203	32.666	-0.901	32.714	0.949	32.549	7.352	32.654	0.889	32.649	-0.101	32.721	2.616	32.691	15.105	32.445	2.098	32.465	-0.113	32.955	5.492	32.512	28.428	32.588	3.373	32.598	1.835	33.107	9.735	32.656	56.761	32.409	6.06	32.416	3.871	32.928	17.516	32.5	103.539
33.038	0	33.133	0	33.198	0	33.205	0	33.069	3.221	33.136	0.203	33.146	-0.901	33.194	0.963	33.028	7.483	33.134	0.901	33.129	-0.09	33.2	2.643	33.17	15.349	32.925	2.116	32.945	-0.096	33.435	5.548	32.992	28.88	33.068	3.397	33.078	1.866	33.587	9.841	33.381	57.617	32.889	6.122	32.896	3.93	33.652	17.774	32.98	104.633
33.518	0	33.613	0	33.678	0	33.684	0	33.549	3.287	33.615	0.203	33.626	-0.901	33.673	0.971	33.748	7.644	33.853	0.911	33.848	-0.076	33.92	2.675	33.65	15.593	33.405	2.133	33.425	-0.079	33.915	5.604	33.472	29.332	33.548	3.423	33.558	1.902	34.066	9.948	33.861	58.394	33.614	6.194	33.62	4	34.132	18.027	33.46	105.925
33.998	0	34.093	0	34.158	0	34.164	0	34.029	3.349	34.095	0.202	34.105	-0.901	34.153	0.979	34.228	7.802	34.333	0.921	34.328	-0.065	34.4	2.704	34.13	15.837	33.884	2.145	33.904	-0.064	34.395	5.659	33.951	29.775	34.028	3.453	34.038	1.936	34.551	10.05	34.34	59.024	34.093	6.264	34.1	4.068	34.612	18.224	33.939	106.791
34.477	0	34.572	0	34.637	0	34.644	0	34.748	3.427	34.815	0.202	34.825	-0.899	34.873	0.986	34.707	7.931	34.813	0.928	34.808	-0.06	34.879	2.728	34.85	16.142	34.364	2.157	34.384	-0.049	35.114	5.73	34.436	30.221	34.512	3.481	34.522	1.965	35.031	10.155	34.82	59.837	34.573	6.319	34.58	4.124	35.091	18.431	34.419	107.859
34.957	0	35.052	0	35.117	0	35.124	0	35.228	3.5	35.294	0.199	35.305	-0.899	35.352	0.992	35.187	8.057	35.293	0.934	35.288	-0.056	35.359	2.753	35.329	16.445	35.084	2.185	35.104	-0.025	35.594	5.799	34.916	30.666	34.992	3.511	35.002	1.995	35.75	10.286	35.3	60.524	35.053	6.376	35.059	4.182	35.571	18.631	35.139	109.259
35.437	0	35.532	0	35.597	0	35.603	0	35.713	3.557	35.779	0.192	35.789	-0.899	35.837	1	35.667	8.178	35.772	0.941	35.767	-0.048	35.839	2.777	35.809	16.686	35.563	2.208	35.584	-0.004	36.074	5.856	35.635	31.215	35.712	3.547	35.722	2.03	36.23	10.421	35.779	61.204	35.533	6.426	35.539	4.235	36.051	18.828	35.619	110.629
35.917	0	36.012	0	36.077	0	36.083	0	36.193	3.614	36.259	0.189	36.269	-0.899	36.317	1.012	36.147	8.299	36.252	0.944	36.247	-0.043	36.319	2.799	36.289	16.925	36.043	2.223	36.063	0.003	36.554	5.907	36.115	31.763	36.191	3.576	36.201	2.067	36.71	10.532	36.259	61.881	36.012	6.476	36.019	4.284	36.531	19.022	36.098	111.892
36.396	0	36.491	0	36.556	0	36.563	0	36.672	3.677	36.739	0.187	36.749	-0.899	36.797	1.027	36.626	8.425	36.732	0.948	36.727	-0.031	36.798	2.829	36.769	17.163	36.523	2.236	36.543	0.019	37.033	5.959	36.595	32.202	36.671	3.604	36.681	2.1	37.19	10.642	36.739	62.558	36.492	6.53	36.499	4.341	37.01	19.215	36.578	112.892
37.121	0	37.216	0	37.281	0	37.288	0	37.152	3.737	37.219	0.186	37.229	-0.895	37.276	1.039	37.348	8.583	37.454	0.951	37.449	-0.022	37.52	2.862	37.248	17.402	37.003	2.242	37.023	0.029	37.513	6.012	37.075	32.635	37.151	3.629	37.161	2.131	37.669	10.747	37.459	63.491	36.972	6.578	36.978	4.388	37.73	19.459	37.058	113.726
37.601	0	37.696	0	37.761	0	37.767	0	37.632	3.793	37.698	0.178	37.708	-0.888	37.756	1.049	37.828	8.741	37.933	0.955	37.928	-0.003	38	2.896	37.728	17.642	37.482	2.252	37.503	0.045	37.993	6.066	37.554	33.065	37.631	3.647	37.641	2.158	38.149	10.85	37.938	64.17	37.692	6.631	37.698	4.457	38.21	19.699	37.538	115.115
38.08	0	38.175	0	38.241	0	38.247	0	38.112	3.849	38.178	0.175	38.188	-0.876	38.236	1.059	38.308	8.868	38.413	0.96	38.408	0.016	38.48	2.922	38.448	17.945	37.962	2.27	37.982	0.072	38.712	6.14	38.034	33.495	38.111	3.661	38.12	2.192	38.629	10.95	38.418	64.814	38.171	6.687	38.178	4.535	38.689	19.89	38.017	116.066
38.56	0	38.655	0	38.72	0	38.727	0	38.831	3.915	38.898	0.174	38.908	-0.861	38.956	1.075	38.787	8.991	38.893	0.969	38.888	0.037	38.959	2.954	38.927	18.245	38.682	2.291	38.702	0.108	39.192	6.214	38.514	33.916	38.59	3.683	38.6	2.226	39.109	11.05	38.898	65.685	38.651	6.736	38.658	4.6	39.169	20.079	38.497	117.109
39.04	0	39.135	0	39.2	0	39.207	0	39.311	3.98	39.377	0.174	39.388	-0.852	39.435	1.089	39.267	9.111	39.373	0.981	39.368	0.058	39.439	2.986	39.407	18.482	39.162	2.316	39.182	0.143	39.672	6.265	38.994	34.336	39.07	3.708	39.08	2.263	39.828	11.173	39.378	66.508	39.131	6.783	39.137	4.663	39.649	20.266	39.217	118.328
39.52	0	39.615	0	39.68	0	39.686	0	39.791	4.032	39.857	0.174	39.867	-0.843	39.915	1.099	39.747	9.232	39.852	0.991	39.847	0.075	39.919	3.016	39.892	18.721	39.641	2.33	39.661	0.168	40.157	6.318	39.713	34.863	39.79	3.736	39.799	2.306	40.308	11.299	39.857	67.27	39.611	6.831	39.617	4.723	40.129	20.452	39.696	119.556
39.999	0	40.094	0	40.16	0	40.166	0	40.271	4.089	40.337	0.174	40.347	-0.835	40.395	1.109	40.227	9.358	40.332	0.996	40.327	0.086	40.399	3.043	40.372	18.955	40.126	2.348	40.146	0.19	40.636	6.374	40.193	35.391	40.269	3.765	40.279	2.339	40.788	11.402	40.337	67.838	40.09	6.88	40.097	4.779	40.608	20.639	40.176	120.504
40.479	0	40.574	0	40.639	0	40.646	0	40.75	4.15	40.817	0.175	40.827	-0.829	40.874	1.119	40.706	9.49	40.812	0.997	40.807	0.1	40.878	3.071	40.851	19.191	40.606	2.365	40.626	0.212	41.116	6.426	40.673	35.814	40.749	3.791	40.759	2.37	41.268	11.505	41.057	68.755	40.57	6.927	40.577	4.836	41.328	20.876	40.661	121.739
41.199	0	41.294	0	41.359	0	41.365	0	41.23	4.212	41.296	0.182	41.307	-0.819	41.354	1.134	41.426	9.652	41.531	0.997	41.526	0.116	41.598	3.106	41.331	19.429	41.086	2.374	41.106	0.233	41.596	6.481	41.153	36.236	41.229	3.82	41.239	2.402	41.747	11.606	41.537	69.604	41.29	6.983	41.296	4.917	41.808	21.11	41.141	122.638
41.678	0	41.773	0	41.839	0	41.845	0	41.71	4.279	41.776	0.188	41.786	-0.802	41.834	1.152	41.911	9.813	42.016	0.999	42.011	0.133	42.083	3.142	41.811	19.666	41.565	2.391	41.585	0.257	42.076	6.535	41.632	36.662	41.709	3.844	41.718	2.435	42.227	11.71	42.016	70.263	41.769	7.039	41.776	4.993	42.288	21.301	41.62	123.509
42.158	0	42.253	0	42.318	0	42.325	0	42.19	4.346	42.256	0.197	42.266	-0.784	42.314	1.172	42.391	9.937	42.496	1.003	42.491	0.144	42.562	3.174	42.53	19.964	42.045	2.405	42.065	0.282	42.795	6.608	42.112	37.086	42.188	3.871	42.198	2.472	42.707	11.814	42.501	70.835	42.249	7.08	42.256	5.049	42.772	21.489	42.1	124.332
42.638	0	42.733	0	42.798	0	42.805	0	42.909	4.427	42.975	0.206	42.986	-0.77	43.033	1.192	42.87	10.056	42.976	1.007	42.971	0.148	43.042	3.204	43.01	20.254	42.765	2.423	42.785	0.31	43.275	6.68	42.592	37.505	42.668	3.898	42.678	2.503	43.192	11.92	42.981	71.64	42.734	7.124	42.74	5.101	43.252	21.67	42.58	125.114
43.118	0	43.213	0	43.278	0	43.284	0	43.389	4.506	43.455	0.21	43.465	-0.763	43.513	1.207	43.35	10.18	43.455	1.008	43.45	0.152	43.522	3.229	43.49	20.484	43.244	2.446	43.265	0.335	43.755	6.733	43.077	37.92	43.153	3.93	43.163	2.536	43.911	12.043	43.461	72.315	43.214	7.167	43.22	5.153	43.732	21.844	43.299	126.244
43.597	0	43.692	0	43.758	0	43.764	0	43.869	4.567	43.935	0.215	43.945	-0.751	43.993	1.22	43.83	10.302	43.935	1.008	43.93	0.159	44.002	3.254	43.97	20.713	43.724	2.459	43.744	0.348	44.234	6.782	43.796	38.436	43.872	3.964	43.882	2.574	44.391	12.162	43.94	72.978	43.693	7.209	43.7	5.203	44.212	22.021	43.779	127.132
44.077	0	44.172	0	44.237	0	44.244	0	44.353	4.63	44.42	0.219	44.43	-0.736	44.478	1.228	44.309	10.425	44.415	1.009	44.41	0.167	44.481	3.278	44.449	20.946	44.204	2.466	44.224	0.362	44.714	6.834	44.276	38.949	44.352	3.994	44.362	2.611	44.871	12.261	44.66	73.794	44.173	7.254	44.18	5.259	44.931	22.245	44.259	128.068
44.557	0	44.652	0	44.717	0	44.724	0	44.833	4.691	44.899	0.226	44.91	-0.725	44.957	1.238	45.029	10.568	45.135	1.015	45.13	0.172	45.201	3.307	44.929	21.176	44.684	2.476	44.704	0.382	45.194	6.878	44.756	39.352	44.832	4.015	44.842	2.64	45.35	12.359	45.14	74.629	44.893	7.307	44.899	5.327	45.411	22.463	44.739	128.842
45.278	0	45.373	0	45.438	0	45.445	0	45.313	4.749	45.379	0.235	45.389	-0.714	45.437	1.247	45.509	10.714	45.614	1.021	45.609	0.177	45.681	3.334	45.409	21.398	45.163	2.484	45.184	0.393	45.674	6.918	45.235	39.757	45.312	4.041	45.322	2.673	45.83	12.457	45.619	75.278	45.372	7.36	45.379	5.395	45.891	22.636	45.218	129.694
45.758	0	45.853	0	45.918	0	45.924	0	45.793	4.81	45.859	0.244	45.869	-0.709	45.917	1.25	45.989	10.833	46.094	1.027	46.089	0.18	46.161	3.352	45.889	21.616	45.643	2.489	45.663	0.4	46.154	6.964	45.715	40.156	45.792	4.072	45.801	2.701	46.31	12.556	46.099	75.967	45.852	7.407	45.859	5.447	46.37	22.801	45.698	130.302
46.238	0	46.333	0	46.398	0	46.404	0	46.272	4.869	46.339	0.246	46.349	-0.707	46.397	1.254	46.468	10.956	46.574	1.033	46.569	0.185	46.64	3.372	46.368	21.839	46.123	2.498	46.143	0.405	46.633	7.01	46.195	40.56	46.271	4.103	46.281	2.733	46.79	12.649	46.579	76.602	46.332	7.449	46.339	5.495	46.85	22.966	46.178	131.155
46.717	0	46.812	0	46.877	0	46.884	0	46.992	4.939	47.058	0.254	47.068	-0.704	47.116	1.257	46.948	11.075	47.053	1.043	47.048	0.186	47.12	3.391	47.088	22.114	46.603	2.505	46.623	0.41	47.353	7.07	46.675	40.964	46.751	4.129	46.761	2.763	47.509	12.766	47.059	77.406	46.812	7.49	46.818	5.545	47.33	23.129	46.898	132.344
47.197	0	47.292	0	47.357	0	47.364	0	47.472	5.007	47.538	0.254	47.548	-0.703	47.596	1.257	47.428	11.193	47.533	1.049	47.528	0.188	47.6	3.412	47.568	22.385	47.322	2.514	47.342	0.419	47.833	7.128	47.394	41.456	47.471	4.157	47.48	2.798	47.989	12.879	47.538	77.977	47.292	7.529	47.298	5.589	47.81	23.292	47.377	133.126
47.677	0	47.772	0	47.837	0	47.843	0	47.951	5.057	48.018	0.254	48.028	-0.701	48.076	1.257	47.908	11.31	48.013	1.057	48.008	0.189	48.08	3.429	48.053	22.592	47.802	2.52	47.822	0.423	48.317	7.171	47.874	41.95	47.95	4.186	47.96	2.828	48.469	12.969	48.018	78.574	47.771	7.566	47.778	5.623	48.289	23.452	47.857	133.711
48.162	0	48.257	0	48.322	0	48.328	0	48.431	5.107	48.497	0.254	48.508	-0.699	48.555	1.26	48.387	11.431	48.493	1.07	48.488	0.194	48.559	3.447	48.532	22.809	48.287	2.525	48.307	0.43	48.797	7.212	48.354	42.35	48.43	4.217	48.44	2.856	48.949	13.064	48.738	79.356	48.251	7.601	48.258	5.663	49.009	23.647	48.337	134.619
48.881	0	48.976	0	49.041	0	49.048	0	48.911	5.153	48.977	0.254	48.987	-0.699	49.035	1.261	49.107	11.585	49.212	1.082	49.207	0.207	49.279	3.469	49.012	23.026	48.766	2.537	48.787	0.446	49.277	7.252	48.834	42.752	48.91	4.246	48.92	2.893	49.428	13.155	49.218	80.146	48.971	7.647	48.977	5.717	49.489	23.849	48.817	135.305
49.361	0	49.456	0	49.521	0	49.528	0	49.391	5.205	49.457	0.254	49.467	-0.699	49.515	1.263	49.587	11.735	49.692	1.095	49.687	0.221	49.759	3.489	49.492	23.249	49.246	2.544	49.266	0.458	49.757	7.296	49.313	43.147	49.39	4.272	49.4	2.929	49.908	13.246	49.697	80.819	49.45	7.695	49.457	5.778	49.969	24.006	49.296	136.058
49.841	0	49.936	0	50.001	0	50.007	0	49.871	5.253	49.937	0.254	49.947	-0.698	49.995	1.263	50.067	11.851	50.172	1.101	50.167	0.231	50.238	3.508	49.972	23.469	49.726	2.557	49.746	0.476	50.236	7.34	49.793	43.536	49.869	4.301	49.879	2.964	50.388	13.343	50.177	81.453	49.93	7.735	49.937	5.823	50.448	24.165	49.781	136.767
50.32	0	50.415	0	50.481	0	50.487	0	50.59	5.31	50.656	0.243	50.667	-0.697	50.714	1.263	50.546	11.966	50.652	1.104	50.647	0.238	50.718	3.53	50.451	23.682	50.206	2.568	50.226	0.492	50.716	7.384	50.273	43.925	50.349	4.325	50.359	2.999	50.868	13.444	50.662	82.082	50.41	7.767	50.416	5.868	50.933	24.326	50.261	137.662
50.8	0	50.895	0	50.96	0	50.967	0	51.07	5.374	51.136	0.236	51.146	-0.693	51.194	1.271	51.031	12.082	51.136	1.106	51.131	0.242	51.203	3.548	51.171	23.952	50.685	2.569	50.706	0.504	51.436	7.44	50.753	44.312	50.829	4.346	50.839	3.033	51.587	13.559	51.141	82.718	50.895	7.797	50.901	5.915	51.413	24.481	50.981	138.612
51.28	0	51.375	0	51.44	0	51.447	0	51.55	5.423	51.616	0.225	51.626	-0.687	51.674	1.277	51.511	12.196	51.616	1.108	51.611	0.248	51.683	3.565	51.651	24.227	51.405	2.574	51.425	0.518	51.915	7.502	51.472	44.788	51.549	4.368	51.558	3.067	52.072	13.679	51.621	83.36	51.374	7.825	51.381	5.96	51.893	24.634	51.46	139.624
51.76	0	51.855	0	51.92	0	51.926	0	52.029	5.469	52.096	0.216	52.106	-0.684	52.154	1.281	51.99	12.313	52.096	1.112	52.091	0.257	52.162	3.579	52.13	24.444	51.885	2.59	51.905	0.535	52.395	7.551	51.957	45.269	52.033	4.397	52.043	3.107	52.552	13.771	52.101	84.026	51.854	7.857	51.861	6.005	52.372	24.785	51.94	140.283
52.239	0	52.334	0	52.4	0	52.406	0	52.509	5.52	52.575	0.209	52.586	-0.679	52.633	1.289	52.47	12.43	52.576	1.116	52.571	0.269	52.642	3.593	52.61	24.665	52.365	2.596	52.385	0.551	52.875	7.599	52.437	45.652	52.513	4.414	52.523	3.134	53.031	13.863	52.821	84.784	52.334	7.89	52.34	6.048	53.092	24.973	52.42	140.773
52.959	0	53.054	0	53.119	0	53.126	0	52.989	5.577	53.055	0.208	53.065	-0.673	53.113	1.3	53.19	12.58	53.295	1.122	53.29	0.283	53.362	3.62	53.09	24.888	52.844	2.612	52.864	0.571	53.355	7.644	52.916	46.032	52.993	4.433	53.003	3.157	53.511	13.955	53.3	85.562	53.054	7.941	53.06	6.108	53.572	25.167	52.899	141.464
53.439	0	53.534	0	53.599	0	53.605	0	53.474	5.634	53.54	0.203	53.55	-0.659	53.598	1.307	53.67	12.742	53.775	1.134	53.77	0.299	53.842	3.652	53.57	25.116	53.324	2.632	53.344	0.591	53.834	7.695	53.396	46.409	53.472	4.455	53.482	3.184	53.991	14.05	53.78	86.169	53.533	7.993	53.54	6.171	54.051	25.325	53.379	142.165
53.919	0	54.013	0	54.079	0	54.085	0	53.953	5.691	54.02	0.201	54.03	-0.649	54.078	1.324	54.149	12.869	54.255	1.139	54.25	0.309	54.321	3.679	54.049	25.337	53.804	2.655	53.824	0.611	54.314	7.75	53.876	46.791	53.952	4.478	53.962	3.208	54.471	14.135	54.26	86.778	54.013	8.036	54.019	6.222	54.531	25.482	53.859	142.793
54.398	0	54.493	0	54.559	0	54.565	0	54.673	5.769	54.739	0.201	54.749	-0.637	54.797	1.344	54.626	12.992	54.732	1.139	54.727	0.318	54.798	3.706	54.529	25.557	54.284	2.676	54.304	0.633	54.794	7.799	54.356	47.168	54.432	4.492	54.442	3.23	54.95	14.227	54.74	87.359	54.493	8.072	54.499	6.27	55.011	25.644	54.339	143.471
54.878	0	54.973	0	55.038	0	55.045	0	55.153	5.846	55.219	0.198	55.229	-0.631	55.277	1.363	55.108	13.109	55.214	1.139	55.209	0.324	55.28	3.733	55.249	25.824	54.763	2.688	54.784	0.65	55.514	7.861	54.835	47.546	54.912	4.506	54.922	3.252	55.67	14.344	55.219	87.934	54.972	8.112	54.979	6.316	55.491	25.802	55.058	144.206
55.358	0	55.453	0	55.518	0	55.524	0	55.633	5.908	55.699	0.196	55.709	-0.631	55.757	1.377	55.588	13.223	55.694	1.139	55.689	0.324	55.76	3.758	55.728	26.094	55.483	2.704	55.503	0.66	55.993	7.913	55.555	48.007	55.631	4.52	55.641	3.27	56.15	14.457	55.699	88.509	55.452	8.152	55.459	6.359	55.97	25.95	55.538	145.014
55.837	0	55.932	0	55.998	0	56.004	0	56.112	5.969	56.179	0.189	56.189	-0.631	56.236	1.388	56.068	13.337	56.173	1.139	56.168	0.325	56.24	3.778	56.208	26.305	55.963	2.717	55.983	0.664	56.473	7.961	56.035	48.466	56.111	4.532	56.121	3.289	56.629	14.552	56.179	89.068	55.932	8.183	55.938	6.393	56.45	26.099	56.018	145.867
56.317	0	56.412	0	56.477	0	56.484	0	56.592	6.026	56.658	0.189	56.668	-0.63	56.716	1.405	56.788	13.478	56.893	1.129	56.888	0.325	56.959	3.806	56.688	26.512	56.442	2.722	56.463	0.677	56.953	8.005	56.515	48.835	56.591	4.541	56.601	3.307	57.109	14.643	56.898	89.767	56.412	8.207	56.418	6.427	57.17	26.283	56.498	146.392
56.802	0	56.897	0	56.962	0	56.969	0	57.072	6.086	57.138	0.189	57.148	-0.628	57.196	1.419	57.267	13.622	57.373	1.126	57.368	0.33	57.439	3.832	57.168	26.722	56.922	2.724	56.942	0.681	57.433	8.049	56.994	49.202	57.071	4.551	57.08	3.323	57.589	14.733	57.378	90.463	57.131	8.234	57.138	6.467	57.649	26.456	56.977	147.006
57.522	0	57.617	0	57.682	0	57.688	0	57.551	6.145	57.618	0.189	57.628	-0.626	57.676	1.431	57.747	13.738	57.852	1.124	57.847	0.33	57.919	3.849	57.652	26.931	57.402	2.725	57.422	0.686	57.917	8.092	57.474	49.568	57.55	4.553	57.56	3.343	58.069	14.822	57.858	91.021	57.611	8.262	57.618	6.503	58.129	26.596	57.457	147.653
58.001	0	58.096	0	58.162	0	58.168	0	58.031	6.209	58.097	0.189	58.108	-0.619	58.155	1.441	58.227	13.86	58.332	1.123	58.327	0.332	58.399	3.869	58.132	27.147	57.887	2.729	57.907	0.694	58.397	8.133	57.954	49.937	58.03	4.559	58.04	3.366	58.548	14.912	58.338	91.579	58.091	8.286	58.097	6.533	58.609	26.737	57.937	148.293
58.481	0	58.576	0	58.641	0	58.648	0	58.751	6.292	58.817	0.192	58.827	-0.613	58.875	1.46	58.706	13.977	58.812	1.123	58.807	0.333	58.878	3.893	58.612	27.361	58.366	2.735	58.387	0.704	58.877	8.177	58.434	50.309	58.51	4.57	58.52	3.389	59.268	15.025	58.817	92.129	58.571	8.311	58.577	6.56	59.089	26.885	58.422	148.906
58.961	0	59.056	0	59.121	0	59.128	0	59.231	6.365	59.297	0.196	59.307	-0.606	59.355	1.478	59.196	14.094	59.302	1.123	59.297	0.335	59.368	3.919	59.332	27.621	58.846	2.745	58.866	0.714	59.596	8.231	59.153	50.762	59.229	4.582	59.239	3.421	59.748	15.132	59.297	92.679	59.05	8.335	59.057	6.591	59.569	27.029	59.141	149.671
59.441	0	59.536	0	59.601	0	59.607	0	59.71	6.42	59.776	0.2	59.787	-0.605	59.834	1.492	59.671	14.207	59.776	1.122	59.771	0.337	59.843	3.941	59.811	27.883	59.566	2.751	59.586	0.73	60.076	8.287	59.633	51.204	59.709	4.597	59.719	3.451	60.228	15.216	59.782	93.225	59.53	8.355	59.537	6.622	60.053	27.171	59.621	150.419
59.92	0	60.015	0	60.081	0	60.087	0	60.19	6.477	60.256	0.2	60.266	-0.602	60.314	1.503	60.151	14.321	60.256	1.122	60.251	0.338	60.323	3.957	60.291	28.095	60.046	2.755	60.066	0.748	60.556	8.326	60.113	51.551	60.189	4.603	60.199	3.473	60.707	15.292	60.262	93.773	60.015	8.38	60.021	6.653	60.533	27.312	60.101	151.014
60.4	0	60.495	0	60.56	0	60.567	0	60.67	6.538	60.736	0.2	60.746	-0.595	60.794	1.514	60.87	14.469	60.976	1.122	60.971	0.345	61.042	3.982	60.771	28.305	60.525	2.768	60.545	0.764	61.036	8.366	60.592	51.901	60.669	4.618	60.679	3.498	61.192	15.369	60.981	94.447	60.495	8.405	60.501	6.686	61.253	27.482	60.58	151.605
60.88	0	60.975	0	61.04	0	61.047	0	61.15	6.596	61.216	0.2	61.226	-0.588	61.274	1.521	61.35	14.611	61.455	1.122	61.45	0.356	61.522	4.007	61.251	28.509	61.005	2.778	61.025	0.778	61.515	8.404	61.077	52.253	61.153	4.629	61.163	3.524	61.672	15.453	61.461	95.114	61.214	8.436	61.221	6.726	61.732	27.649	61.06	152.198
61.599	0	61.694	0	61.76	0	61.766	0	61.629	6.653	61.696	0.2	61.706	-0.584	61.754	1.527	61.83	14.722	61.935	1.118	61.93	0.358	62.002	4.024	61.73	28.718	61.485	2.782	61.505	0.785	61.995	8.448	61.557	52.607	61.633	4.642	61.643	3.547	62.152	15.531	61.941	95.656	61.694	8.468	61.701	6.763	62.212	27.782	61.54	152.781
62.079	0	62.174	0	62.239	0	62.246	0	62.114	6.71	62.18	0.194	62.19	-0.583	62.238	1.534	62.31	14.833	62.415	1.113	62.41	0.364	62.482	4.041	62.21	28.926	61.965	2.788	61.985	0.793	62.475	8.491	62.037	52.955	62.113	4.653	62.123	3.564	62.631	15.609	62.421	96.193	62.174	8.488	62.18	6.789	62.692	27.91	62.02	153.364
62.559	0	62.654	0	62.719	0	62.726	0	62.834	6.783	62.9	0.185	62.91	-0.582	62.958	1.544	62.789	14.947	62.895	1.113	62.89	0.368	62.961	4.061	62.93	29.186	62.444	2.788	62.464	0.804	63.194	8.548	62.517	53.293	62.593	4.664	62.603	3.581	63.351	15.698	62.9	96.73	62.653	8.505	62.66	6.817	63.172	28.036	62.5	153.94
63.039	0	63.134	0	63.199	0	63.205	0	63.313	6.861	63.38	0.179	63.39	-0.576	63.438	1.547	63.269	15.062	63.374	1.112	63.369	0.375	63.441	4.083	63.409	29.444	63.164	2.791	63.184	0.819	63.674	8.604	63.236	53.714	63.312	4.671	63.322	3.597	63.831	15.793	63.38	97.263	63.133	8.529	63.14	6.842	63.651	28.163	63.219	154.652
63.518	0	63.613	0	63.679	0	63.685	0	63.793	6.929	63.859	0.178	63.87	-0.57	63.917	1.549	63.748	15.18	63.853	1.112	63.848	0.387	63.919	4.106	63.889	29.656	63.644	2.793	63.664	0.832	64.154	8.65	63.716	54.142	63.792	4.684	63.802	3.621	64.31	15.871	63.86	97.795	63.613	8.56	63.619	6.876	64.131	28.282	63.699	155.371
63.998	0	64.093	0	64.158	0	64.165	0	64.273	6.992	64.339	0.177	64.349	-0.565	64.397	1.551	64.227	15.293	64.333	1.111	64.328	0.398	64.399	4.128	64.369	29.862	64.123	2.795	64.144	0.845	64.634	8.694	64.196	54.479	64.272	4.696	64.282	3.64	64.79	15.95	64.339	98.318	64.093	8.585	64.099	6.911	64.611	28.404	64.179	155.947
64.478	0	64.573	0	64.638	0	64.645	0	64.753	7.058	64.819	0.171	64.829	-0.565	64.877	1.56	64.947	15.437	65.052	1.106	65.047	0.405	65.119	4.165	64.849	30.066	64.603	2.796	64.623	0.855	65.113	8.743	64.675	54.815	64.752	4.706	64.761	3.656	65.27	16.027	65.059	98.97	64.572	8.61	64.579	6.943	65.33	28.566	64.658	156.511
65.198	0	65.293	0	65.358	0	65.364	0	65.232	7.125	65.299	0.168	65.309	-0.565	65.357	1.573	65.427	15.577	65.532	1.103	65.527	0.413	65.599	4.198	65.328	30.267	65.083	2.797	65.103	0.866	65.593	8.789	65.155	55.151	65.231	4.719	65.241	3.666	65.75	16.104	65.539	99.625	65.292	8.647	65.299	6.982	65.81	28.73	65.138	157.072
65.682	0	65.777	0	65.842	0	65.849	0	65.712	7.182	65.778	0.166	65.789	-0.565	65.836	1.586	65.911	15.688	66.017	1.096	66.012	0.421	66.083	4.227	65.813	30.469	65.563	2.804	65.583	0.873	66.078	8.837	65.635	55.487	65.711	4.733	65.721	3.673	66.229	16.187	66.019	100.143	65.772	8.686	65.778	7.023	66.29	28.857	65.618	157.634
66.162	0	66.257	0	66.322	0	66.329	0	66.192	7.235	66.258	0.16	66.268	-0.565	66.316	1.59	66.391	15.792	66.497	1.089	66.492	0.423	66.563	4.249	66.293	30.67	66.047	2.809	66.068	0.885	66.558	8.883	66.115	55.82	66.191	4.748	66.201	3.692	66.709	16.274	66.498	100.656	66.252	8.717	66.258	7.058	66.77	28.977	66.098	158.193
66.642	0	66.737	0	66.802	0	66.808	0	66.911	7.299	66.978	0.143	66.988	-0.568	67.036	1.592	66.871	15.895	66.976	1.08	66.971	0.423	67.043	4.266	67.013	30.918	66.527	2.816	66.547	0.89	67.277	8.937	66.594	56.154	66.671	4.764	66.68	3.709	67.189	16.352	66.978	101.165	66.731	8.745	66.738	7.082	67.249	29.096	66.817	158.882
67.122	0	67.217	0	67.282	0	67.288	0	67.391	7.359	67.457	0.125	67.468	-0.576	67.515	1.595	67.351	15.997	67.456	1.077	67.451	0.423	67.523	4.285	67.492	31.168	67.247	2.816	67.267	0.891	67.757	9	67.074	56.482	67.15	4.773	67.16	3.711	67.909	16.453	67.458	101.669	67.211	8.766	67.218	7.102	67.729	29.219	67.302	159.555
67.601	0	67.696	0	67.761	0	67.768	0	67.871	7.406	67.937	0.116	67.947	-0.582	67.995	1.599	67.83	16.103	67.936	1.076	67.931	0.423	68.002	4.307	67.972	31.37	67.726	2.822	67.747	0.899	68.237	9.047	67.794	56.884	67.87	4.786	67.88	3.719	68.388	16.551	67.938	102.17	67.691	8.79	67.697	7.122	68.209	29.338	67.782	160.087
68.081	0	68.176	0	68.241	0	68.248	0	68.351	7.456	68.417	0.109	68.427	-0.589	68.475	1.603	68.31	16.208	68.416	1.076	68.411	0.423	68.482	4.32	68.452	31.577	68.206	2.829	68.226	0.905	68.717	9.093	68.273	57.283	68.35	4.798	68.36	3.735	68.868	16.63	68.662	102.787	68.171	8.814	68.177	7.147	68.934	29.484	68.261	160.615
68.561	0	68.656	0	68.721	0	68.727	0	68.83	7.504	68.897	0.098	68.907	-0.59	68.955	1.606	69.03	16.341	69.135	1.076	69.13	0.416	69.202	4.343	68.932	31.781	68.686	2.838	68.706	0.921	69.196	9.138	68.753	57.603	68.829	4.811	68.839	3.75	69.348	16.712	69.142	103.406	68.895	8.847	68.902	7.172	69.413	29.628	68.741	161.145
69.281	0	69.375	0	69.441	0	69.447	0	69.31	7.558	69.376	0.093	69.387	-0.59	69.434	1.613	69.51	16.468	69.615	1.076	69.61	0.412	69.682	4.373	69.411	31.981	69.166	2.849	69.186	0.934	69.676	9.184	69.233	57.924	69.309	4.823	69.319	3.762	69.833	16.792	69.622	103.899	69.375	8.88	69.381	7.196	69.893	29.746	69.221	161.67
69.76	0	69.855	0	69.92	0	69.927	0	69.79	7.617	69.856	0.093	69.867	-0.59	69.914	1.624	69.989	16.574	70.095	1.077	70.09	0.412	70.161	4.398	69.889	32.177	69.645	2.861	69.666	0.942	70.154	9.227	69.718	58.243	69.794	4.833	69.804	3.773	70.312	16.87	70.101	104.389	69.855	8.903	69.861	7.211	70.373	29.872	69.701	162.193
70.24	0	70.335	0	70.4	0	70.407	0	70.27	7.68	70.336	0.092	70.346	-0.59	70.394	1.639	70.469	16.683	70.574	1.083	70.569	0.412	70.641	4.421	70.609	32.426	70.123	2.868	70.143	0.946	70.874	9.28	70.197	58.569	70.274	4.845	70.284	3.789	70.792	16.948	70.581	104.879	70.334	8.928	70.341	7.229	70.853	29.996	70.42	162.847
70.72	0	70.815	0	70.88	0	70.886	0	70.994	7.756	71.061	0.091	71.071	-0.59	71.118	1.649	70.949	16.788	71.054	1.086	71.049	0.412	71.121	4.442	71.088	32.672	70.843	2.872	70.863	0.956	71.353	9.324	70.677	58.893	70.753	4.855	70.763	3.806	71.272	17.019	71.061	105.364	70.814	8.948	70.821	7.246	71.332	30.107	70.9	163.495
71.199	0	71.294	0	71.36	0	71.366	0	71.474	7.828	71.54	0.09	71.551	-0.589	71.598	1.649	71.429	16.897	71.534	1.09	71.529	0.412	71.6	4.454	71.573	32.872	71.323	2.881	71.343	0.968	71.838	9.356	71.157	59.214	71.233	4.862	71.243	3.824	71.992	17.104	71.541	105.847	71.294	8.966	71.3	7.262	71.812	30.212	71.38	164.014
71.679	0	71.774	0	71.839	0	71.846	0	71.954	7.89	72.02	0.09	72.03	-0.585	72.078	1.651	71.908	17.006	72.014	1.094	72.009	0.419	72.08	4.468	72.053	33.068	71.807	2.883	71.828	0.975	72.318	9.393	71.877	59.615	71.953	4.874	71.963	3.845	72.471	17.195	72.02	106.328	71.774	8.98	71.78	7.275	72.292	30.323	71.86	164.527
72.159	0	72.254	0	72.319	0	72.325	0	72.434	7.955	72.5	0.09	72.51	-0.578	72.558	1.663	72.388	17.114	72.493	1.095	72.488	0.422	72.56	4.484	72.533	33.265	72.287	2.883	72.307	0.976	72.798	9.432	72.356	60.024	72.433	4.888	72.442	3.867	72.951	17.265	72.74	106.927	72.253	8.996	72.26	7.291	73.011	30.463	72.339	165.042
72.639	0	72.734	0	72.799	0	72.805	0	72.913	8.017	72.98	0.089	72.99	-0.571	73.038	1.674	73.11	17.252	73.215	1.096	73.21	0.429	73.282	4.508	73.012	33.464	72.767	2.884	72.787	0.981	73.277	9.474	72.836	60.349	72.912	4.897	72.922	3.882	73.431	17.343	73.22	107.523	72.973	9.012	72.98	7.311	73.491	30.606	72.819	165.549
73.358	0	73.453	0	73.518	0	73.525	0	73.393	8.081	73.459	0.087	73.47	-0.561	73.517	1.687	73.589	17.388	73.695	1.097	73.69	0.437	73.761	4.532	73.492	33.662	73.247	2.888	73.267	0.996	73.757	9.517	73.316	60.672	73.392	4.904	73.402	3.902	73.91	17.417	73.7	107.998	73.453	9.027	73.459	7.34	73.971	30.723	73.299	166.058
73.838	0	73.933	0	73.998	0	74.005	0	73.873	8.144	73.939	0.083	73.949	-0.558	73.997	1.695	74.069	17.499	74.175	1.097	74.17	0.447	74.241	4.553	73.972	33.864	73.726	2.896	73.747	1.009	74.237	9.563	73.796	60.992	73.872	4.914	73.882	3.92	74.39	17.496	74.179	108.47	73.933	9.044	73.939	7.362	74.451	30.841	73.779	166.557
74.318	0	74.413	0	74.478	0	74.484	0	74.353	8.207	74.419	0.082	74.429	-0.55	74.477	1.708	74.549	17.612	74.654	1.097	74.649	0.46	74.721	4.576	74.692	34.115	74.206	2.905	74.226	1.024	74.956	9.622	74.275	61.311	74.352	4.927	74.361	3.942	74.87	17.576	74.659	108.936	74.412	9.055	74.419	7.388	74.93	30.958	74.498	167.178
74.803	0	74.898	0	74.963	0	74.969	0	75.072	8.283	75.138	0.081	75.149	-0.535	75.196	1.729	75.029	17.724	75.134	1.097	75.129	0.475	75.201	4.598	75.171	34.354	74.926	2.915	74.946	1.045	75.436	9.676	74.755	61.628	74.831	4.937	74.841	3.961	75.35	17.651	75.139	109.4	74.892	9.069	74.899	7.416	75.41	31.065	74.978	167.788
75.282	0	75.377	0	75.442	0	75.449	0	75.552	8.356	75.618	0.08	75.628	-0.526	75.676	1.738	75.509	17.832	75.614	1.096	75.609	0.483	75.68	4.615	75.651	34.542	75.406	2.921	75.426	1.061	75.916	9.712	75.235	61.942	75.311	4.949	75.321	3.977	76.069	17.74	75.619	109.856	75.372	9.083	75.378	7.436	75.89	31.171	75.458	168.27
75.762	0	75.857	0	75.922	0	75.929	0	76.032	8.408	76.098	0.08	76.108	-0.521	76.156	1.743	75.988	17.938	76.094	1.096	76.089	0.493	76.16	4.632	76.131	34.727	75.885	2.927	75.905	1.069	76.396	9.752	75.954	62.325	76.031	4.962	76.041	3.992	76.549	17.821	76.098	110.302	75.852	9.098	75.858	7.452	76.37	31.278	75.937	168.743
76.242	0	76.337	0	76.402	0	76.408	0	76.511	8.462	76.578	0.076	76.588	-0.52	76.636	1.744	76.468	18.041	76.573	1.099	76.568	0.502	76.64	4.647	76.611	34.913	76.365	2.929	76.385	1.08	76.875	9.786	76.434	62.702	76.51	4.965	76.52	4	77.029	17.883	76.818	110.856	76.331	9.104	76.338	7.467	77.089	31.408	76.422	169.215
76.721	0	76.816	0	76.882	0	76.888	0	76.991	8.52	77.057	0.073	77.068	-0.516	77.115	1.745	77.188	18.167	77.293	1.1	77.288	0.518	77.359	4.663	77.09	35.1	76.845	2.931	76.865	1.09	77.355	9.828	76.914	63.011	76.99	4.972	77	4.012	77.509	17.958	77.298	111.415	77.051	9.115	77.057	7.492	77.569	31.542	76.902	169.688
77.441	0	77.536	0	77.601	0	77.608	0	77.471	8.577	77.537	0.07	77.547	-0.512	77.595	1.756	77.667	18.296	77.773	1.101	77.768	0.531	77.839	4.688	77.57	35.286	77.325	2.935	77.345	1.104	77.835	9.88	77.394	63.317	77.47	4.991	77.48	4.029	77.988	18.033	77.782	111.863	77.531	9.133	77.537	7.518	78.054	31.648	77.382	170.16
77.921	0	78.016	0	78.081	0	78.087	0	77.951	8.637	78.017	0.07	78.027	-0.504	78.075	1.769	78.147	18.407	78.252	1.101	78.247	0.551	78.319	4.714	78.05	35.479	77.804	2.946	77.824	1.12	78.315	9.929	77.873	63.629	77.95	5.005	77.96	4.049	78.468	18.109	78.262	112.309	78.015	9.152	78.022	7.544	78.534	31.759	78.101	170.749
78.401	0	78.496	0	78.561	0	78.567	0	78.43	8.698	78.497	0.07	78.507	-0.497	78.555	1.782	78.632	18.517	78.737	1.104	78.732	0.569	78.804	4.74	78.769	35.722	78.284	2.955	78.304	1.141	79.034	9.982	78.353	63.941	78.429	5.014	78.439	4.072	78.953	18.177	78.742	112.759	78.495	9.171	78.502	7.574	79.013	31.869	78.581	171.332
78.88	0	78.975	0	79.04	0	79.047	0	79.15	8.776	79.216	0.07	79.227	-0.48	79.274	1.799	79.112	18.627	79.217	1.11	79.212	0.587	79.283	4.767	79.249	35.963	79.004	2.969	79.024	1.168	79.514	10.035	78.838	64.249	78.914	5.028	78.924	4.098	79.672	18.272	79.222	113.205	78.975	9.194	78.981	7.61	79.493	31.982	79.061	171.795
79.36	0	79.455	0	79.52	0	79.527	0	79.63	8.85	79.696	0.07	79.706	-0.472	79.754	1.815	79.591	18.736	79.697	1.114	79.692	0.596	79.763	4.79	79.729	36.161	79.483	2.979	79.504	1.186	79.994	10.078	79.558	64.634	79.634	5.048	79.644	4.131	80.152	18.366	79.701	113.651	79.455	9.221	79.461	7.639	79.973	32.086	79.541	172.254
79.84	0	79.935	0	80	0	80.006	0	80.115	8.917	80.181	0.077	80.191	-0.465	80.239	1.827	80.071	18.85	80.176	1.119	80.171	0.605	80.243	4.814	80.209	36.356	79.963	2.987	79.983	1.194	80.473	10.118	80.037	65.018	80.114	5.068	80.124	4.154	80.632	18.447	80.181	114.099	79.934	9.243	79.941	7.665	80.453	32.186	80.02	172.714
80.32	0	80.415	0	80.48	0	80.486	0	80.594	8.978	80.66	0.077	80.671	-0.464	80.718	1.834	80.551	18.97	80.656	1.123	80.651	0.61	80.723	4.835	80.693	36.551	80.443	2.989	80.463	1.196	80.958	10.154	80.517	65.331	80.593	5.081	80.603	4.174	81.112	18.515	80.901	114.659	80.414	9.262	80.421	7.69	81.172	32.309	80.5	173.171
80.799	0	80.894	0	80.959	0	80.966	0	81.074	9.037	81.14	0.077	81.15	-0.463	81.198	1.834	81.27	19.121	81.376	1.125	81.371	0.615	81.442	4.858	81.173	36.747	80.928	2.989	80.948	1.197	81.438	10.183	80.997	65.637	81.073	5.091	81.083	4.191	81.591	18.579	81.381	115.21	81.134	9.287	81.14	7.714	81.652	32.434	80.98	173.63
81.519	0	81.614	0	81.679	0	81.686	0	81.554	9.093	81.62	0.077	81.63	-0.462	81.678	1.836	81.75	19.258	81.856	1.125	81.851	0.615	81.922	4.872	81.653	36.94	81.407	2.99	81.428	1.199	81.918	10.21	81.477	65.938	81.553	5.097	81.563	4.201	82.071	18.641	81.86	115.653	81.614	9.314	81.62	7.742	82.132	32.528	81.459	174.075
81.999	0	82.094	0	82.159	0	82.165	0	82.033	9.155	82.1	0.077	82.11	-0.46	82.158	1.838	82.23	19.375	82.335	1.126	82.33	0.624	82.402	4.882	82.373	37.193	81.887	2.991	81.907	1.203	82.637	10.252	81.956	66.24	82.033	5.106	82.042	4.212	82.551	18.706	82.34	116.092	82.093	9.333	82.1	7.763	82.611	32.626	82.179	174.634
82.478	0	82.573	0	82.639	0	82.645	0	82.513	9.215	82.579	0.077	82.59	-0.46	82.637	1.844	82.71	19.49	82.815	1.127	82.81	0.632	82.882	4.899	82.852	37.436	82.607	2.996	82.627	1.207	83.117	10.299	82.436	66.541	82.512	5.113	82.522	4.235	83.031	18.771	82.82	116.525	82.573	9.351	82.58	7.79	83.091	32.718	82.659	175.181
82.958	0	83.053	0	83.118	0	83.125	0	83.233	9.282	83.299	0.077	83.309	-0.46	83.357	1.857	83.189	19.602	83.295	1.128	83.29	0.638	83.361	4.921	83.332	37.63	83.086	3.005	83.107	1.22	83.597	10.338	82.916	66.837	82.992	5.122	83.002	4.255	83.75	18.851	83.3	116.952	83.053	9.369	83.059	7.814	83.571	32.813	83.139	175.62
83.443	0	83.538	0	83.603	0	83.61	0	83.713	9.356	83.779	0.077	83.789	-0.46	83.837	1.87	83.669	19.712	83.774	1.133	83.77	0.644	83.841	4.94	83.812	37.821	83.566	3.013	83.586	1.232	84.077	10.375	83.635	67.206	83.712	5.126	83.722	4.272	84.23	18.932	83.779	117.376	83.533	9.387	83.539	7.84	84.051	32.902	83.618	176.056
83.923	0	84.018	0	84.083	0	84.089	0	84.192	9.413	84.259	0.077	84.269	-0.456	84.317	1.879	84.149	19.822	84.254	1.139	84.249	0.646	84.321	4.956	84.292	38.009	84.046	3.022	84.066	1.241	84.556	10.414	84.115	67.566	84.191	5.137	84.201	4.289	84.71	18.997	84.259	117.795	84.012	9.402	84.019	7.86	84.53	32.99	84.098	176.485
84.402	0	84.497	0	84.563	0	84.569	0	84.672	9.468	84.738	0.08	84.749	-0.447	84.796	1.892	84.629	19.936	84.734	1.147	84.729	0.654	84.801	4.979	84.771	38.199	84.526	3.032	84.546	1.252	85.036	10.457	84.595	67.854	84.671	5.15	84.681	4.303	85.19	19.064	84.739	118.21	84.492	9.419	84.498	7.879	85.01	33.086	84.578	176.913
85.122	0	85.217	0	85.282	0	85.289	0	85.152	9.518	85.218	0.08	85.228	-0.438	85.276	1.902	85.348	20.071	85.454	1.161	85.449	0.666	85.52	5.007	85.251	38.388	85.005	3.046	85.026	1.262	85.516	10.501	85.075	68.142	85.151	5.162	85.161	4.322	85.669	19.135	85.458	118.721	84.972	9.435	84.978	7.897	85.73	33.204	85.063	177.332
85.602	0	85.697	0	85.762	0	85.768	0	85.632	9.57	85.698	0.08	85.708	-0.432	85.756	1.916	85.828	20.206	85.933	1.167	85.928	0.677	86	5.035	85.731	38.577	85.485	3.06	85.505	1.267	85.996	10.545	85.554	68.428	85.631	5.178	85.641	4.34	86.149	19.205	85.938	119.229	85.691	9.466	85.698	7.931	86.21	33.321	85.542	177.754
86.082	0	86.176	0	86.242	0	86.248	0	86.111	9.622	86.178	0.08	86.188	-0.425	86.236	1.925	86.308	20.31	86.413	1.167	86.408	0.684	86.48	5.052	86.45	38.809	85.965	3.074	85.985	1.273	86.715	10.593	86.034	68.709	86.11	5.186	86.12	4.356	86.629	19.264	86.423	119.629	86.171	9.488	86.178	7.96	86.694	33.408	86.262	178.278
86.561	0	86.656	0	86.721	0	86.728	0	86.591	9.665	86.657	0.08	86.668	-0.42	86.715	1.931	86.787	20.409	86.893	1.167	86.888	0.691	86.959	5.068	86.93	39.037	86.685	3.086	86.705	1.285	87.195	10.639	86.514	68.979	86.59	5.187	86.6	4.363	87.109	19.327	86.903	120.027	86.656	9.506	86.662	7.98	87.174	33.497	86.742	178.786
87.041	0	87.136	0	87.201	0	87.208	0	87.311	9.717	87.377	0.079	87.387	-0.409	87.435	1.945	87.272	20.506	87.378	1.167	87.373	0.703	87.444	5.083	87.41	39.215	87.164	3.095	87.184	1.288	87.675	10.683	86.994	69.254	87.07	5.192	87.08	4.378	87.833	19.403	87.382	120.42	87.136	9.523	87.142	8.003	87.654	33.592	87.221	179.191
87.521	0	87.616	0	87.681	0	87.687	0	87.79	9.772	87.857	0.062	87.867	-0.406	87.915	1.957	87.752	20.601	87.857	1.167	87.852	0.715	87.924	5.098	87.89	39.392	87.644	3.1	87.664	1.294	88.154	10.722	87.718	69.595	87.795	5.192	87.804	4.397	88.313	19.477	87.862	120.808	87.615	9.541	87.622	8.027	88.134	33.685	87.701	179.586
88.001	0	88.095	0	88.161	0	88.167	0	88.27	9.821	88.336	0.055	88.347	-0.396	88.394	1.967	88.232	20.696	88.337	1.165	88.332	0.727	88.404	5.115	88.369	39.567	88.124	3.106	88.144	1.302	88.634	10.761	88.198	69.931	88.274	5.192	88.284	4.412	88.793	19.534	88.342	121.186	88.095	9.557	88.102	8.057	88.613	33.771	88.181	179.978
88.48	0	88.575	0	88.64	0	88.647	0	88.755	9.869	88.821	0.046	88.831	-0.39	88.879	1.975	88.951	20.813	89.057	1.161	89.052	0.734	89.123	5.132	88.849	39.74	88.604	3.111	88.624	1.306	89.114	10.803	88.678	70.194	88.754	5.193	88.764	4.419	89.272	19.593	88.822	121.56	88.575	9.572	88.581	8.075	89.093	33.861	88.661	180.366
89.2	0	89.295	0	89.36	0	89.367	0	89.235	9.917	89.301	0.033	89.311	-0.39	89.359	1.978	89.431	20.933	89.536	1.159	89.531	0.736	89.603	5.144	89.334	39.911	89.083	3.116	89.103	1.308	89.599	10.842	89.158	70.462	89.234	5.196	89.244	4.425	89.752	19.655	89.541	122.024	89.055	9.586	89.061	8.092	89.813	33.976	89.14	180.75
89.68	0	89.775	0	89.84	0	89.846	0	89.714	9.965	89.781	0.026	89.791	-0.386	89.839	1.983	89.911	21.028	90.016	1.157	90.011	0.736	90.083	5.159	89.814	40.08	89.568	3.118	89.588	1.308	90.078	10.879	89.637	70.734	89.714	5.202	89.723	4.439	90.232	19.718	90.021	122.483	89.774	9.607	89.781	8.115	90.293	34.09	89.62	181.133
90.159	0	90.254	0	90.32	0	90.326	0	90.191	10.017	90.258	0.022	90.268	-0.379	90.316	1.987	90.391	21.127	90.496	1.154	90.491	0.736	90.563	5.179	90.533	40.297	90.048	3.124	90.068	1.31	90.798	10.927	90.117	71.005	90.193	5.209	90.203	4.451	90.712	19.787	90.501	122.85	90.254	9.629	90.261	8.142	90.772	34.186	90.34	181.604
90.639	0	90.734	0	90.799	0	90.806	0	90.671	10.07	90.737	0.018	90.748	-0.37	90.795	1.995	90.87	21.223	90.976	1.147	90.971	0.736	91.042	5.2	91.013	40.514	90.767	3.127	90.788	1.315	91.278	10.976	90.597	71.274	90.673	5.215	90.683	4.462	91.431	19.865	90.981	123.21	90.734	9.647	90.74	8.165	91.252	34.286	90.82	182.077
91.119	0	91.214	0	91.279	0	91.285	0	91.391	10.139	91.457	0.01	91.467	-0.364	91.515	2.007	91.35	21.318	91.455	1.138	91.45	0.736	91.522	5.217	91.493	40.693	91.247	3.13	91.267	1.315	91.758	11.009	91.317	71.608	91.393	5.223	91.403	4.471	91.911	19.947	91.46	123.572	91.214	9.664	91.22	8.179	91.732	34.377	91.299	182.459
91.599	0	91.694	0	91.759	0	91.765	0	91.871	10.213	91.937	0.01	91.947	-0.36	91.995	2.016	91.83	21.42	91.935	1.134	91.93	0.732	92.002	5.234	91.972	40.875	91.727	3.133	91.747	1.323	92.237	11.048	91.796	71.945	91.872	5.237	91.882	4.487	92.391	20.016	91.94	123.934	91.693	9.683	91.7	8.196	92.211	34.467	91.779	182.831
92.078	0	92.173	0	92.239	0	92.245	0	92.35	10.274	92.417	0.008	92.427	-0.355	92.475	2.024	92.31	21.52	92.415	1.127	92.41	0.73	92.481	5.249	92.452	41.051	92.207	3.138	92.227	1.325	92.717	11.082	92.276	72.221	92.352	5.248	92.362	4.504	92.871	20.08	92.42	124.286	92.173	9.696	92.179	8.209	92.691	34.558	92.259	183.201
92.563	0	92.658	0	92.723	0	92.73	0	92.835	10.336	92.901	0.005	92.912	-0.351	92.959	2.036	93.029	21.642	93.135	1.127	93.13	0.725	93.201	5.27	92.932	41.228	92.686	3.141	92.707	1.328	93.197	11.116	92.756	72.491	92.832	5.261	92.842	4.515	93.35	20.141	93.139	124.715	92.653	9.707	92.659	8.22	93.411	34.669	92.739	183.576
93.283	0	93.378	0	93.443	0	93.449	0	93.315	10.393	93.381	0.005	93.391	-0.349	93.439	2.045	93.509	21.762	93.614	1.127	93.609	0.719	93.681	5.284	93.412	41.404	93.166	3.15	93.186	1.328	93.676	11.149	93.235	72.754	93.312	5.27	93.322	4.522	93.83	20.198	93.619	125.141	93.372	9.726	93.379	8.23	93.891	34.774	93.218	183.942
93.763	0	93.858	0	93.923	0	93.929	0	93.795	10.453	93.861	0.005	93.871	-0.349	93.919	2.045	93.989	21.865	94.094	1.127	94.089	0.718	94.161	5.298	93.891	41.58	93.646	3.159	93.666	1.328	94.156	11.181	93.715	73.02	93.791	5.283	93.801	4.526	94.31	20.258	94.099	125.484	93.852	9.746	93.859	8.233	94.37	34.864	93.943	184.399
94.242	0	94.337	0	94.402	0	94.409	0	94.274	10.506	94.341	0.005	94.351	-0.349	94.399	2.053	94.468	21.959	94.574	1.127	94.569	0.718	94.64	5.311	94.611	41.793	94.126	3.166	94.146	1.328	94.876	11.23	94.195	73.284	94.271	5.296	94.281	4.531	94.79	20.321	94.579	125.819	94.332	9.761	94.338	8.241	94.85	34.952	94.423	184.844
94.722	0	94.817	0	94.882	0	94.889	0	94.754	10.561	94.82	0.005	94.831	-0.349	94.878	2.061	94.948	22.058	95.054	1.13	95.049	0.718	95.12	5.324	95.091	42.007	94.845	3.178	94.865	1.325	95.356	11.268	94.675	73.545	94.751	5.308	94.761	4.542	95.509	20.394	95.058	126.15	94.812	9.777	94.818	8.259	95.33	35.035	94.902	185.203
95.202	0	95.297	0	95.362	0	95.368	0	95.474	10.629	95.54	0.005	95.55	-0.349	95.598	2.066	95.428	22.153	95.533	1.134	95.528	0.718	95.6	5.33	95.571	42.179	95.325	3.182	95.345	1.325	95.835	11.292	95.394	73.872	95.471	5.321	95.48	4.55	95.989	20.467	95.543	126.478	95.291	9.793	95.298	8.272	95.814	35.108	95.382	185.558
95.681	0	95.776	0	95.842	0	95.848	0	95.953	10.691	96.02	0.005	96.03	-0.352	96.078	2.067	95.908	22.249	96.013	1.139	96.008	0.716	96.08	5.342	96.05	42.35	95.805	3.187	95.825	1.325	96.315	11.324	95.874	74.2	95.95	5.339	95.96	4.561	96.474	20.534	96.023	126.803	95.776	9.81	95.783	8.281	96.294	35.194	95.862	185.911
96.161	0	96.256	0	96.321	0	96.328	0	96.433	10.737	96.499	0.005	96.51	-0.352	96.557	2.07	96.632	22.371	96.738	1.149	96.733	0.716	96.804	5.359	96.53	42.519	96.285	3.193	96.305	1.325	96.795	11.355	96.359	74.459	96.435	5.354	96.445	4.569	96.953	20.592	96.503	127.122	96.256	9.829	96.262	8.295	96.774	35.276	96.342	186.259
96.641	0	96.736	0	96.801	0	96.808	0	96.913	10.786	96.979	0.004	96.989	-0.354	97.037	2.07	97.112	22.492	97.217	1.156	97.212	0.716	97.284	5.376	97.01	42.687	96.764	3.202	96.784	1.324	97.275	11.389	96.838	74.715	96.915	5.367	96.925	4.576	97.433	20.649	97.237	127.513	96.736	9.844	96.742	8.31	97.509	35.373	96.821	186.595
97.361	0	97.456	0	97.521	0	97.527	0	97.393	10.829	97.459	0.004	97.469	-0.355	97.517	2.071	97.592	22.585	97.697	1.166	97.692	0.715	97.764	5.388	97.49	42.855	97.244	3.21	97.264	1.324	97.754	11.417	97.318	74.966	97.395	5.373	97.404	4.581	97.913	20.701	97.702	127.9	97.47	9.86	97.477	8.324	97.973	35.471	97.541	187.013
97.84	0	97.935	0	98.001	0	98.007	0	97.872	10.878	97.939	0	97.949	-0.359	97.997	2.071	98.071	22.681	98.177	1.166	98.172	0.715	98.243	5.398	98.209	43.061	97.724	3.211	97.744	1.324	98.474	11.452	97.798	75.216	97.874	5.376	97.884	4.584	98.393	20.753	98.182	128.209	97.935	9.868	97.941	8.331	98.453	35.555	98.021	187.439
98.32	0	98.415	0	98.48	0	98.487	0	98.352	10.933	98.418	-0.004	98.429	-0.364	98.476	2.073	98.551	22.781	98.657	1.168	98.652	0.709	98.723	5.414	98.694	43.266	98.443	3.212	98.464	1.325	98.959	11.491	98.278	75.466	98.354	5.378	98.364	4.586	98.873	20.805	98.662	128.513	98.415	9.878	98.421	8.339	98.933	35.639	98.501	187.771
98.8	0	98.895	0	98.96	0	98.966	0	98.832	10.984	98.898	-0.006	98.908	-0.368	98.956	2.078	99.031	22.883	99.136	1.173	99.131	0.709	99.203	5.433	99.174	43.437	98.928	3.222	98.948	1.326	99.439	11.523	98.758	75.713	98.834	5.385	98.844	4.589	99.592	20.88	99.141	128.817	98.894	9.892	98.901	8.349	99.413	35.727	98.98	188.105
99.28	0	99.375	0	99.44	0	99.446	0	99.552	11.044	99.618	-0.016	99.628	-0.371	99.676	2.087	99.511	22.987	99.616	1.174	99.611	0.709	99.683	5.449	99.653	43.611	99.408	3.23	99.428	1.327	99.918	11.553	99.477	76.027	99.553	5.391	99.563	4.598	100.072	20.952	99.621	129.124	99.374	9.905	99.381	8.359	99.892	35.815	99.46	188.439
99.762	0	99.856	0	99.922	0	99.928	0	100.031	11.109	100.097	-0.025	100.108	-0.371	100.155	2.098	99.99	23.094	100.096	1.177	100.091	0.709	100.162	5.463	100.133	43.786	99.888	3.236	99.908	1.332	100.398	11.581	99.957	76.343	100.033	5.397	100.043	4.611	100.552	21.011	100.101	129.429	99.854	9.915	99.86	8.377	100.372	35.9	99.94	188.782
100.241	0	100.336	0	100.401	0	100.408	0	100.511	11.165	100.577	-0.034	100.588	-0.371	100.635	2.105	100.71	23.217	100.815	1.178	100.811	0.709	100.882	5.476	100.613	43.955	100.367	3.238	100.387	1.346	100.878	11.61	100.437	76.595	100.513	5.406	100.523	4.624	101.031	21.067	100.581	129.728	100.334	9.923	100.34	8.398	100.852	35.976	100.42	189.118
100.961	0	101.056	0	101.121	0	101.127	0	100.991	11.219	101.057	-0.036	101.067	-0.371	101.115	2.106	101.19	23.341	101.295	1.179	101.29	0.709	101.362	5.49	101.093	44.125	100.847	3.242	100.867	1.349	101.358	11.64	100.916	76.849	100.993	5.413	101.003	4.634	101.511	21.124	101.3	130.11	100.813	9.934	100.82	8.413	101.572	36.076	100.899	189.451
101.441	0	101.536	0	101.601	0	101.607	0	101.476	11.279	101.542	-0.037	101.552	-0.371	101.6	2.11	101.67	23.443	101.775	1.182	101.77	0.717	101.842	5.5	101.572	44.301	101.327	3.249	101.347	1.355	101.837	11.665	101.396	77.105	101.472	5.425	101.482	4.648	101.991	21.181	101.78	130.491	101.533	9.96	101.54	8.443	102.051	36.177	101.619	189.868
101.92	0	102.015	0	102.081	0	102.087	0	101.955	11.334	102.021	-0.041	102.032	-0.368	102.079	2.115	102.149	23.54	102.255	1.189	102.25	0.723	102.321	5.511	102.292	44.514	101.807	3.259	101.827	1.364	102.557	11.702	101.876	77.356	101.952	5.438	101.962	4.665	102.471	21.238	102.26	130.789	102.013	9.982	102.019	8.465	102.531	36.254	102.099	190.272
102.4	0	102.495	0	102.56	0	102.567	0	102.435	11.394	102.501	-0.041	102.511	-0.36	102.559	2.123	102.629	23.642	102.734	1.196	102.729	0.733	102.801	5.524	102.772	44.731	102.526	3.27	102.546	1.38	103.037	11.748	102.356	77.606	102.432	5.455	102.442	4.683	103.19	21.314	102.739	131.091	102.493	10	102.499	8.482	103.011	36.33	102.583	190.6
102.88	0	102.975	0	103.04	0	103.046	0	102.915	11.455	102.981	-0.041	102.991	-0.351	103.039	2.132	103.109	23.744	103.214	1.198	103.209	0.744	103.281	5.54	103.252	44.908	103.006	3.285	103.026	1.4	103.516	11.79	103.075	77.922	103.152	5.479	103.161	4.71	103.67	21.387	103.219	131.392	102.972	10.021	102.979	8.506	103.491	36.411	103.063	190.925
103.36	0	103.455	0	103.52	0	103.526	0	103.634	11.534	103.701	-0.038	103.711	-0.343	103.759	2.146	103.589	23.846	103.694	1.201	103.689	0.755	103.761	5.558	103.731	45.08	103.486	3.299	103.506	1.414	103.996	11.82	103.555	78.236	103.631	5.488	103.641	4.731	104.15	21.446	103.699	131.69	103.452	10.036	103.459	8.53	103.97	36.493	103.543	191.251
103.839	0	103.934	0	104	0	104.006	0	104.114	11.608	104.18	-0.038	104.191	-0.339	104.238	2.154	104.068	23.949	104.174	1.208	104.169	0.766	104.24	5.573	104.211	45.252	103.965	3.308	103.986	1.426	104.476	11.851	104.035	78.491	104.111	5.504	104.121	4.749	104.63	21.505	104.184	131.991	103.932	10.056	103.938	8.551	104.455	36.576	104.023	191.572
104.319	0	104.414	0	104.479	0	104.486	0	104.594	11.671	104.66	-0.038	104.67	-0.331	104.718	2.169	104.788	24.08	104.893	1.219	104.888	0.785	104.96	5.604	104.691	45.423	104.445	3.315	104.465	1.438	104.956	11.889	104.515	78.744	104.591	5.519	104.601	4.765	105.109	21.564	104.663	132.288	104.417	10.08	104.423	8.575	104.935	36.656	104.502	191.892
104.799	0	104.894	0	104.959	0	104.965	0	105.074	11.735	105.14	-0.038	105.15	-0.32	105.198	2.185	105.273	24.208	105.378	1.226	105.373	0.795	105.445	5.634	105.17	45.592	104.925	3.327	104.945	1.45	105.435	11.925	104.994	78.988	105.071	5.53	105.08	4.781	105.594	21.614	105.383	132.658	104.896	10.104	104.903	8.603	105.654	36.758	104.982	192.205
105.523	0	105.618	0	105.684	0	105.69	0	105.553	11.793	105.62	-0.038	105.63	-0.313	105.678	2.193	105.752	24.309	105.858	1.228	105.853	0.806	105.924	5.653	105.89	45.808	105.405	3.329	105.425	1.46	106.155	11.975	105.479	79.235	105.555	5.542	105.565	4.792	106.074	21.669	105.863	133.023	105.616	10.128	105.622	8.638	106.134	36.857	105.702	192.595
106.003	0	106.098	0	106.163	0	106.17	0	106.033	11.85	106.099	-0.038	106.11	-0.311	106.157	2.197	106.232	24.41	106.338	1.229	106.333	0.817	106.404	5.673	106.37	46.019	106.124	3.341	106.144	1.468	106.635	12.015	105.959	79.482	106.035	5.554	106.045	4.801	106.553	21.722	106.343	133.319	106.096	10.149	106.102	8.661	106.614	36.934	106.182	192.971
106.483	0	106.578	0	106.643	0	106.65	0	106.513	11.903	106.579	-0.035	106.589	-0.309	106.637	2.2	106.712	24.51	106.817	1.231	106.812	0.826	106.884	5.693	106.85	46.188	106.604	3.347	106.624	1.478	107.114	12.054	106.438	79.726	106.515	5.567	106.525	4.812	107.273	21.79	106.822	133.601	106.575	10.17	106.582	8.686	107.094	37.011	106.661	193.271
106.963	0	107.058	0	107.123	0	107.129	0	106.994	11.953	107.06	-0.033	107.07	-0.309	107.118	2.21	107.192	24.608	107.297	1.239	107.292	0.832	107.364	5.719	107.334	46.348	107.084	3.354	107.104	1.482	107.599	12.088	107.158	80.027	107.234	5.583	107.244	4.824	107.753	21.855	107.302	133.879	107.055	10.184	107.062	8.698	107.573	37.085	107.141	193.564
107.442	0	107.537	0	107.603	0	107.609	0	107.713	12.017	107.78	-0.032	107.79	-0.309	107.838	2.223	107.671	24.707	107.777	1.246	107.772	0.837	107.843	5.737	107.814	46.514	107.569	3.361	107.589	1.487	108.079	12.131	107.638	80.327	107.714	5.595	107.724	4.833	108.233	21.909	107.782	134.159	107.535	10.204	107.542	8.707	108.053	37.163	107.621	193.86
107.922	0	108.017	0	108.082	0	108.089	0	108.193	12.082	108.259	-0.025	108.27	-0.307	108.317	2.235	108.151	24.805	108.257	1.246	108.252	0.84	108.323	5.756	108.294	46.682	108.048	3.371	108.068	1.495	108.559	12.172	108.118	80.565	108.194	5.604	108.204	4.841	108.712	21.961	108.262	134.442	108.015	10.225	108.021	8.72	108.533	37.234	108.101	194.152
108.402	0	108.497	0	108.562	0	108.569	0	108.673	12.134	108.739	-0.016	108.749	-0.304	108.797	2.245	108.871	24.928	108.976	1.247	108.971	0.851	109.043	5.788	108.774	46.847	108.528	3.376	108.548	1.506	109.038	12.202	108.597	80.799	108.674	5.608	108.684	4.852	109.192	22.017	108.741	134.724	108.495	10.238	108.501	8.737	109.013	37.302	108.58	194.44
108.882	0	108.977	0	109.042	0	109.048	0	109.153	12.194	109.219	-0.012	109.229	-0.303	109.277	2.252	109.351	25.051	109.456	1.247	109.451	0.855	109.522	5.814	109.253	47.016	109.008	3.378	109.028	1.515	109.518	12.234	109.077	81.035	109.153	5.612	109.163	4.866	109.672	22.069	109.461	135.075	108.974	10.244	108.981	8.751	109.732	37.385	109.06	194.73
109.601	0	109.696	0	109.761	0	109.768	0	109.632	12.247	109.699	-0.011	109.709	-0.301	109.757	2.254	109.83	25.151	109.936	1.248	109.931	0.86	110.002	5.837	109.973	47.214	109.488	3.379	109.508	1.523	110.238	12.278	109.557	81.27	109.633	5.616	109.643	4.879	110.152	22.123	109.941	135.417	109.694	10.263	109.7	8.769	110.212	37.466	109.78	195.088
110.081	0	110.176	0	110.241	0	110.248	0	110.112	12.297	110.178	-0.009	110.189	-0.298	110.236	2.256	110.31	25.25	110.415	1.252	110.41	0.863	110.482	5.857	110.453	47.404	110.207	3.379	110.227	1.526	110.718	12.318	110.037	81.505	110.113	5.618	110.123	4.888	110.631	22.174	110.42	135.685	110.174	10.273	110.18	8.776	110.692	37.533	110.259	195.441
110.561	0	110.656	0	110.721	0	110.727	0	110.592	12.347	110.658	-0.008	110.668	-0.297	110.716	2.258	110.79	25.345	110.895	1.253	110.89	0.872	110.962	5.879	110.932	47.562	110.687	3.379	110.707	1.53	111.197	12.354	110.516	81.733	110.593	5.623	110.603	4.902	111.351	22.248	110.9	135.954	110.653	10.278	110.66	8.783	111.171	37.604	110.739	195.717
111.041	0	111.136	0	111.201	0	111.207	0	111.312	12.419	111.378	-0.006	111.388	-0.287	111.436	2.263	111.27	25.447	111.375	1.253	111.37	0.881	111.441	5.899	111.412	47.724	111.167	3.379	111.187	1.538	111.677	12.385	111.236	82.023	111.312	5.624	111.322	4.928	111.831	22.314	111.38	136.224	111.133	10.284	111.14	8.797	111.651	37.668	111.224	195.996
111.52	0	111.615	0	111.68	0	111.687	0	111.791	12.487	111.857	-0.006	111.868	-0.282	111.915	2.269	111.749	25.54	111.855	1.254	111.85	0.887	111.921	5.914	111.892	47.878	111.646	3.379	111.667	1.542	112.157	12.417	111.716	82.304	111.792	5.625	111.802	4.942	112.311	22.356	111.86	136.482	111.613	10.292	111.619	8.815	112.131	37.732	111.704	196.269
112	0	112.095	0	112.16	0	112.167	0	112.271	12.537	112.337	-0.005	112.347	-0.278	112.395	2.271	112.229	25.637	112.334	1.255	112.329	0.889	112.401	5.926	112.372	48.028	112.126	3.378	112.146	1.543	112.636	12.446	112.196	82.523	112.272	5.627	112.282	4.946	112.79	22.4	112.344	136.74	112.093	10.296	112.099	8.821	112.616	37.798	112.183	196.539
112.48	0	112.575	0	112.64	0	112.646	0	112.756	12.592	112.822	-0.002	112.832	-0.272	112.88	2.273	112.949	25.753	113.054	1.255	113.049	0.897	113.121	5.937	112.851	48.178	112.606	3.376	112.626	1.547	113.116	12.476	112.675	82.743	112.752	5.627	112.761	4.959	113.27	22.439	112.824	137.002	112.577	10.302	112.584	8.833	113.095	37.866	112.663	196.81
112.96	0	113.055	0	113.12	0	113.126	0	113.236	12.651	113.302	0.001	113.312	-0.271	113.36	2.278	113.428	25.87	113.534	1.256	113.529	0.9	113.6	5.948	113.331	48.331	113.086	3.378	113.106	1.556	113.596	12.506	113.155	82.961	113.231	5.628	113.241	4.969	113.75	22.479	113.304	137.26	113.057	10.315	113.064	8.85	113.575	37.929	113.383	197.145
113.679	0	113.774	0	113.839	0	113.846	0	113.715	12.705	113.782	0.004	113.792	-0.271	113.84	2.283	113.913	25.962	114.019	1.261	114.014	0.904	114.085	5.962	114.051	48.521	113.565	3.377	113.586	1.564	114.316	12.537	113.635	83.181	113.711	5.628	113.721	4.978	114.234	22.524	114.024	137.578	113.537	10.325	113.543	8.862	114.295	38.007	113.863	197.479
114.164	0	114.259	0	114.324	0	114.331	0	114.195	12.754	114.261	0.004	114.272	-0.271	114.319	2.288	114.393	26.056	114.498	1.264	114.493	0.91	114.565	5.977	114.531	48.713	114.285	3.376	114.305	1.57	114.795	12.566	114.119	83.402	114.196	5.628	114.206	4.99	114.954	22.578	114.503	137.897	114.256	10.333	114.263	8.88	114.775	38.089	114.342	197.744
114.644	0	114.739	0	114.804	0	114.81	0	114.675	12.807	114.741	0.004	114.751	-0.271	114.799	2.295	114.873	26.153	114.978	1.27	114.973	0.922	115.045	5.99	115.01	48.867	114.765	3.376	114.785	1.575	115.275	12.589	114.839	83.689	114.915	5.628	114.925	5.008	115.434	22.637	114.983	138.148	114.736	10.346	114.743	8.899	115.254	38.15	114.822	198.015
115.123	0	115.218	0	115.284	0	115.29	0	115.394	12.871	115.461	0.004	115.471	-0.272	115.519	2.308	115.352	26.256	115.458	1.278	115.453	0.936	115.524	6.012	115.49	49.017	115.245	3.377	115.265	1.586	115.755	12.621	115.319	83.97	115.395	5.634	115.405	5.031	115.914	22.686	115.463	138.399	115.216	10.364	115.222	8.918	115.734	38.22	115.302	198.286
115.603	0	115.698	0	115.763	0	115.77	0	115.874	12.933	115.94	0.001	115.951	-0.274	115.998	2.316	115.832	26.352	115.938	1.286	115.933	0.95	116.004	6.035	115.975	49.162	115.724	3.377	115.744	1.591	116.24	12.643	115.799	84.191	115.875	5.636	115.885	5.042	116.393	22.73	115.943	138.647	115.696	10.381	115.702	8.938	116.214	38.286	115.782	198.55
116.083	0	116.178	0	116.243	0	116.25	0	116.354	12.985	116.42	-0.002	116.43	-0.274	116.478	2.32	116.312	26.453	116.417	1.296	116.412	0.962	116.484	6.049	116.455	49.31	116.209	3.377	116.229	1.592	116.719	12.657	116.278	84.414	116.355	5.638	116.365	5.049	116.873	22.772	116.422	138.891	116.175	10.393	116.182	8.96	116.694	38.352	116.261	198.816
116.563	0	116.658	0	116.723	0	116.729	0	116.834	13.033	116.9	-0.014	116.91	-0.274	116.958	2.32	117.032	26.569	117.137	1.296	117.132	0.971	117.203	6.059	116.934	49.457	116.689	3.378	116.709	1.592	117.199	12.672	116.758	84.639	116.834	5.639	116.844	5.061	117.353	22.815	116.902	139.137	116.655	10.405	116.662	8.98	117.173	38.409	116.741	199.08
117.282	0	117.377	0	117.442	0	117.449	0	117.313	13.079	117.38	-0.02	117.39	-0.275	117.438	2.323	117.511	26.688	117.617	1.296	117.612	0.977	117.683	6.069	117.414	49.605	117.168	3.379	117.189	1.596	117.679	12.692	117.238	84.861	117.314	5.639	117.324	5.075	117.833	22.867	117.382	139.386	117.135	10.415	117.141	9.003	117.653	38.469	117.461	199.409
117.762	0	117.857	0	117.922	0	117.929	0	117.793	13.122	117.859	-0.029	117.87	-0.276	117.917	2.324	117.991	26.77	118.096	1.305	118.091	0.977	118.163	6.073	118.134	49.762	117.648	3.381	117.668	1.599	118.398	12.725	117.718	85.082	117.794	5.64	117.804	5.086	118.312	22.923	118.101	139.672	117.615	10.417	117.621	9.027	118.373	38.545	117.94	199.707
118.242	0	118.337	0	118.402	0	118.408	0	118.273	13.224	118.339	-0.03	118.349	-0.277	118.397	2.329	118.471	26.866	118.576	1.311	118.571	0.985	118.643	6.111	118.613	49.838	118.368	3.399	118.388	1.609	118.878	12.831	118.197	85.307	118.274	5.64	118.283	5.098	119.032	23.093	118.581	139.79	118.334	10.425	118.341	9.062	118.852	38.653	118.42	199.892
118.721	0	118.816	0.002	118.882	0	118.888	0.003	118.992	13.341	119.059	-0.03	119.069	-0.277	119.117	2.387	118.95	26.918	119.056	1.312	119.051	0.989	119.122	6.172	119.093	49.838	118.848	3.406	118.868	1.637	119.358	12.912	118.917	85.577	118.993	5.649	119.003	5.126	119.512	23.106	119.061	139.79	118.814	10.443	118.821	9.086	119.332	38.758	118.9	200.036
119.201	0	119.296	0.004	119.361	0.001	119.368	0.008	119.472	13.341	119.538	-0.056	119.549	-0.28	119.596	2.439	119.43	26.918	119.536	1.312	119.531	0.989	119.602	6.21	119.573	49.838	119.327	3.406	119.347	1.637	119.838	12.937	119.397	85.677	119.473	5.661	119.483	5.145	119.991	23.169	119.541	139.79	119.294	10.443	119.3	9.086	119.812	38.8	119.38	200.17
119.681	-0.001	119.776	0.009	119.841	0.003	119.848	0.017	119.952	13.35	120.018	-0.056	120.028	-0.28	120.076	2.448	119.91	26.959	120.015	1.312	120.01	0.989	120.082	6.234	120.053	49.946	119.807	3.406	119.827	1.665	120.317	12.974	119.876	85.805	119.953	5.661	119.963	5.155	120.471	23.169	120.02	139.953	119.774	10.443	119.78	9.118	120.292	38.8	119.859	200.305
120.161	-0.001	120.256	0.021	120.321	0.006	120.327	0.038	120.432	13.374	120.498	-0.056	120.508	-0.274	120.556	2.487	120.39	26.995	120.495	1.312	120.49	0.996	120.562	6.234	120.532	50.023	120.287	3.406	120.307	1.668	120.797	12.974	120.356	85.916	120.433	5.661	120.442	5.161	120.951	23.169	120.5	139.953	120.253	10.443	120.26	9.124	120.772	38.8	120.344	200.494
120.64	-0.003	120.735	0.047	120.801	0.013	120.807	0.095	120.912	13.399	120.978	-0.056	120.988	-0.26	121.036	2.487	121.109	27.019	121.215	1.375	121.21	1.043	121.281	6.234	121.012	50.106	120.767	3.406	120.787	1.672	121.277	12.974	120.836	88.123	120.912	5.661	120.922	5.81	121.431	23.169	120.98	139.953	120.733	10.417	120.74	9.128	121.251	38.8	120.824	200.505
121.362	-0.003	121.457	0.047	121.522	0.013	121.529	0.229	121.396	14.542	121.462	0.117	121.473	0.671	121.52	2.487	121.589	28.062	121.695	1.375	121.69	1.765	121.761	6.234	121.493	51.59	121.246	3.237	121.266	2.371	121.758	12.974	121.316	88.123	121.392	5.632	121.402	6.075	121.915	23.169	121.46	139.791	121.213	9.622	121.219	10.047	121.731	38.8	121.541	201.144
121.839	-0.003	121.934	0.047	122	0.013	122.006	0.229	121.876	14.561	121.942	0.135	121.952	0.692	122	2.487	122.072	28.202	122.178	1.375	122.173	1.765	122.244	6.234	121.973	51.59	121.727	2.713	121.748	3.199	122.238	12.974	121.8	88.123	121.876	5.413	121.886	6.075	122.394	21.169	121.944	139.565	121.692	9.122	121.699	10.519	122.216	37.341	122.023	201.144
122.324	-0.003	122.419	0.047	122.485	0.013	122.491	0.229	122.356	14.575	122.422	0.157	122.432	0.701	122.48	2.487	122.553	28.202	122.659	1.375	122.654	1.765	122.725	6.028	122.692	51.59	122.207	2.7	122.227	3.199	122.957	11.105	122.279	88.123	122.356	4.686	122.365	6.075	122.875	20.601	122.661	139.434	122.177	9.08	122.184	10.706	122.932	33.86	122.503	201.144
122.8	-0.003	122.895	0.049	122.96	0.013	122.967	0.231	123.073	14.575	123.139	0.157	123.15	0.701	123.197	2.474	123.032	28.202	123.137	1.363	123.132	1.765	123.204	6.006	123.171	51.576	122.926	2.646	122.946	3.199	123.436	11.048	122.76	88.123	122.836	4.673	122.846	6.075	123.594	20.561	123.141	139.315	122.894	8.985	122.9	10.706	123.412	33.74	122.98	201.144
123.28	-0.003	123.375	0.049	123.44	0.013	123.446	0.231	123.552	14.573	123.618	0.135	123.628	0.697	123.676	2.432	123.511	28.202	123.617	1.359	123.612	1.759	123.683	5.98	123.655	51.576	123.405	2.641	123.425	3.196	123.92	11.029	123.479	88.091	123.556	4.652	123.566	6.017	124.073	20.492	123.62	139.315	123.374	8.953	123.38	10.706	123.891	33.683	123.462	200.761
123.76	-0.003	123.855	0.049	123.92	0.013	123.926	0.231	124.032	14.575	124.098	0.157	124.108	0.701	124.156	2.432	123.989	28.202	124.094	1.359	124.089	1.759	124.161	5.967	124.131	51.576	123.889	2.641	123.909	3.196	124.395	11.028	123.958	87.971	124.034	4.603	124.044	6.016	124.552	20.473	124.105	139.315	123.853	8.953	123.859	10.706	124.376	33.618	123.942	200.761
124.244	-0.003	124.339	0.047	124.404	0.013	124.411	0.229	124.516	14.573	124.583	0.141	124.593	0.697	124.641	2.421	124.47	28.198	124.575	1.352	124.57	1.751	124.642	5.958	124.615	51.553	124.365	2.631	124.385	3.196	124.88	11.022	124.437	87.939	124.514	4.6	124.524	6.016	125.034	20.461	124.582	139.201	124.337	8.916	124.344	10.706	124.853	33.579	124.421	200.488
124.724	-0.002	124.819	0.044	124.884	0.012	124.89	0.216	124.994	14.565	125.06	0.14	125.07	0.696	125.118	2.411	125.189	28.173	125.295	1.318	125.29	1.728	125.361	5.955	125.095	51.496	124.849	2.613	124.869	3.175	125.359	11.007	124.919	87.834	124.995	4.561	125.005	5.985	125.511	20.458	125.062	138.976	124.815	8.864	124.822	10.658	125.333	33.478	124.901	199.957
125.443	-0.002	125.538	0.044	125.604	0.012	125.61	0.214	125.476	14.561	125.543	0.135	125.553	0.694	125.601	2.409	125.669	28.137	125.775	1.315	125.77	1.705	125.841	5.945	125.573	51.493	125.329	2.612	125.349	3.164	125.838	10.994	125.396	87.748	125.472	4.559	125.482	5.951	125.995	20.406	125.541	138.786	125.295	8.79	125.301	10.583	125.812	33.444	125.621	199.549
125.923	-0.002	126.018	0.043	126.083	0.012	126.09	0.213	125.956	14.561	126.022	0.135	126.033	0.694	126.08	2.403	126.152	28.128	126.258	1.285	126.253	1.683	126.324	5.941	126.053	51.434	125.808	2.577	125.828	3.144	126.318	10.986	125.88	87.704	125.956	4.53	125.966	5.948	126.473	20.338	126.021	138.561	125.774	8.782	125.78	10.554	126.292	33.363	126.1	198.972
126.404	-0.002	126.499	0.042	126.564	0.011	126.571	0.2	126.436	14.554	126.502	0.129	126.512	0.694	126.56	2.389	126.641	28.107	126.747	1.269	126.742	1.662	126.813	5.866	126.772	51.392	126.287	2.556	126.307	3.113	127.037	10.909	126.358	87.568	126.434	4.494	126.444	5.881	126.953	20.272	126.74	138.275	126.253	8.698	126.26	10.459	127.012	33.197	126.584	198.626
126.881	-0.002	126.976	0.04	127.041	0.011	127.048	0.199	127.156	14.552	127.222	0.126	127.232	0.693	127.28	2.367	127.111	28.082	127.216	1.249	127.211	1.647	127.283	5.825	127.252	51.298	127.007	2.545	127.027	3.105	127.517	10.85	126.838	87.47	126.914	4.464	126.924	5.844	127.671	20.196	127.224	137.937	126.973	8.645	126.98	10.387	127.495	33.037	127.063	198.221
127.361	-0.002	127.456	0.038	127.521	0.01	127.527	0.185	127.633	14.516	127.699	0.117	127.709	0.667	127.757	2.307	127.591	28.065	127.696	1.234	127.691	1.636	127.763	5.791	127.735	51.275	127.486	2.495	127.507	3.062	128	10.822	127.556	87.352	127.633	4.428	127.643	5.8	128.155	20.109	127.704	137.696	127.457	8.545	127.463	10.275	127.976	32.941	127.542	197.899
127.84	-0.002	127.935	0.035	128.001	0.009	128.007	0.17	128.112	14.516	128.179	0.115	128.189	0.666	128.236	2.303	128.071	28.051	128.177	1.213	128.172	1.621	128.243	5.764	128.214	51.23	127.969	2.479	127.989	3.058	128.479	10.789	128.04	87.188	128.116	4.356	128.126	5.722	128.631	20.059	128.184	137.432	127.937	8.494	127.944	10.215	128.456	32.83	128.021	197.528
128.32	-0.002	128.415	0.032	128.48	0.009	128.487	0.156	128.592	14.502	128.658	0.115	128.669	0.666	128.716	2.285	128.551	28.033	128.657	1.193	128.652	1.606	128.723	5.735	128.695	51.185	128.449	2.453	128.469	3.037	128.96	10.764	128.516	87.091	128.592	4.327	128.602	5.693	129.111	20	128.663	137.159	128.417	8.427	128.424	10.134	128.935	32.721	128.501	197.208
128.801	-0.002	128.896	0.029	128.961	0.008	128.968	0.143	129.075	14.497	129.141	0.111	129.151	0.659	129.199	2.277	129.031	28.02	129.136	1.187	129.131	1.597	129.203	5.713	129.173	51.141	128.929	2.434	128.95	3.019	129.438	10.746	128.996	86.98	129.072	4.297	129.082	5.653	129.593	19.933	129.143	136.879	128.896	8.367	128.903	10.059	129.414	32.616	128.983	196.827
129.281	-0.002	129.376	0.029	129.441	0.008	129.448	0.142	129.556	14.478	129.622	0.11	129.632	0.659	129.68	2.274	129.761	28.005	129.866	1.17	129.861	1.579	129.933	5.653	129.653	51.081	129.407	2.419	129.428	3.005	129.918	10.681	129.478	86.854	129.554	4.248	129.564	5.599	130.074	19.854	129.624	136.582	129.376	8.301	129.382	9.985	129.895	32.464	129.701	196.297
130.001	-0.001	130.096	0.027	130.161	0.008	130.167	0.137	130.036	14.469	130.102	0.1	130.112	0.652	130.16	2.252	130.233	27.962	130.338	1.16	130.333	1.558	130.405	5.647	130.133	51.043	129.888	2.387	129.908	2.973	130.398	10.679	129.96	86.737	130.036	4.208	130.046	5.551	130.554	19.845	130.103	136.308	129.857	8.212	129.863	9.893	130.375	32.382	130.181	195.741
130.483	-0.001	130.578	0.021	130.643	0.006	130.649	0.106	130.515	14.468	130.582	0.099	130.592	0.645	130.639	2.227	130.713	27.943	130.818	1.137	130.813	1.536	130.885	5.635	130.613	50.979	130.367	2.385	130.387	2.97	130.878	10.658	130.439	86.638	130.516	4.202	130.525	5.528	131.272	19.734	130.821	135.945	130.336	8.169	130.343	9.834	131.092	32.242	130.663	195.308
130.96	-0.001	131.055	0.021	131.12	0.006	131.126	0.104	131.236	14.446	131.302	0.095	131.313	0.636	131.36	2.224	131.192	27.92	131.298	1.124	131.293	1.52	131.364	5.598	131.334	50.925	130.848	2.35	130.868	2.935	131.599	10.612	131.157	86.478	131.233	4.148	131.243	5.463	131.752	19.634	131.302	135.561	131.054	8.083	131.06	9.727	131.573	32.084	131.141	194.86
131.445	-0.001	131.539	0.02	131.605	0.005	131.611	0.097	131.716	14.412	131.782	0.078	131.792	0.611	131.84	2.188	131.672	27.897	131.778	1.109	131.773	1.51	131.844	5.578	131.814	50.84	131.569	2.335	131.589	2.916	132.078	10.565	131.637	86.307	131.713	4.091	131.723	5.396	132.232	19.567	131.781	135.281	131.535	7.98	131.541	9.615	132.052	31.973	131.62	194.406
131.924	-0.001	132.019	0.018	132.084	0.005	132.091	0.093	132.193	14.395	132.259	0.077	132.269	0.606	132.317	2.17	132.149	27.871	132.255	1.093	132.25	1.492	132.321	5.549	132.291	50.791	132.048	2.299	132.068	2.872	132.556	10.536	132.117	86.188	132.194	4.059	132.203	5.356	132.714	19.496	132.261	134.98	132.014	7.919	132.02	9.541	132.532	31.845	132.102	193.957
132.404	-0.001	132.499	0.017	132.564	0.005	132.571	0.089	132.676	14.374	132.742	0.073	132.753	0.593	132.8	2.148	132.631	27.845	132.737	1.079	132.732	1.474	132.803	5.525	132.771	50.733	132.526	2.287	132.546	2.852	133.036	10.508	132.599	86.055	132.675	4.023	132.685	5.305	133.192	19.424	132.741	134.68	132.494	7.851	132.5	9.453	133.013	31.721	132.581	193.503
132.881	-0.001	132.976	0.016	133.041	0.004	133.048	0.081	133.157	14.355	133.223	0.063	133.233	0.582	133.281	2.124	133.111	27.821	133.216	1.065	133.211	1.459	133.283	5.502	133.254	50.676	133.006	2.273	133.026	2.83	133.519	10.477	133.077	85.924	133.153	3.984	133.163	5.254	133.672	19.351	133.223	134.376	132.974	7.787	132.981	9.367	133.495	31.602	133.061	193.056
133.361	-0.001	133.456	0.016	133.521	0.004	133.528	0.079	133.634	14.332	133.701	0.047	133.711	0.562	133.759	2.091	133.831	27.798	133.936	1.044	133.931	1.435	134.003	5.454	133.735	50.614	133.488	2.253	133.508	2.803	134	10.427	133.557	85.793	133.633	3.942	133.643	5.199	134.151	19.275	133.703	134.065	133.456	7.72	133.463	9.281	133.975	31.464	133.782	192.483
134.083	-0.001	134.178	0.015	134.243	0.004	134.25	0.074	134.114	14.316	134.18	0.044	134.191	0.557	134.238	2.09	134.309	27.767	134.414	1.028	134.409	1.412	134.481	5.44	134.215	50.566	133.969	2.226	133.989	2.772	134.479	10.419	134.036	85.667	134.113	3.902	134.122	5.15	134.631	19.238	134.42	133.706	133.936	7.644	133.943	9.193	134.692	31.356	134.261	191.904
134.563	-0.001	134.658	0.013	134.723	0.003	134.729	0.066	134.594	14.308	134.66	0.038	134.67	0.552	134.718	2.067	134.791	27.743	134.897	1.015	134.892	1.394	134.963	5.426	134.694	50.505	134.449	2.223	134.469	2.759	134.959	10.396	134.516	85.548	134.592	3.877	134.602	5.109	135.353	19.132	134.9	133.308	134.653	7.581	134.66	9.104	135.172	31.177	134.741	191.445
135.042	-0.001	135.137	0.012	135.203	0.003	135.209	0.06	135.314	14.284	135.38	0.026	135.39	0.535	135.438	2.051	135.271	27.715	135.376	1.001	135.371	1.374	135.443	5.396	135.413	50.43	134.929	2.199	134.949	2.729	135.678	10.349	135.238	85.374	135.314	3.819	135.324	5.038	135.833	19.046	135.383	133.011	135.133	7.475	135.14	8.984	135.654	31.072	135.222	190.983
135.522	-0.001	135.617	0.011	135.682	0.003	135.689	0.06	135.793	14.256	135.86	0.01	135.87	0.513	135.918	2.026	135.751	27.688	135.856	0.99	135.851	1.358	135.923	5.383	135.893	50.341	135.647	2.181	135.667	2.7	136.158	10.312	135.718	85.194	135.794	3.767	135.804	4.972	136.312	18.987	135.862	132.711	135.616	7.42	135.622	8.91	136.134	30.966	135.704	190.519
136.002	-0.001	136.097	0.011	136.162	0.003	136.169	0.059	136.273	14.247	136.339	0.009	136.35	0.51	136.397	2.025	136.23	27.659	136.336	0.978	136.331	1.346	136.402	5.369	136.373	50.292	136.127	2.158	136.147	2.666	136.637	10.294	136.197	85.057	136.274	3.736	136.284	4.93	136.792	18.924	136.342	132.415	136.095	7.363	136.102	8.836	136.613	30.857	136.183	190.055
136.482	-0.001	136.577	0.011	136.642	0.003	136.648	0.06	136.753	14.235	136.819	0.006	136.829	0.498	136.877	2.012	136.71	27.635	136.816	0.968	136.811	1.331	136.882	5.351	136.854	50.234	136.607	2.154	136.627	2.65	137.119	10.268	136.677	84.92	136.754	3.704	136.763	4.884	137.274	18.865	136.822	132.12	136.575	7.303	136.582	8.761	137.093	30.741	136.663	189.591
136.961	-0.001	137.056	0.01	137.122	0.003	137.128	0.059	137.234	14.217	137.3	0	137.311	0.482	137.358	1.995	137.192	27.609	137.297	0.961	137.292	1.314	137.364	5.327	137.334	50.174	137.088	2.143	137.108	2.622	137.599	10.242	137.159	84.783	137.235	3.677	137.245	4.842	137.754	18.805	137.303	131.823	137.055	7.242	137.061	8.681	137.574	30.625	137.383	189.017
137.441	-0.001	137.536	0.01	137.601	0.003	137.608	0.056	137.714	14.2	137.78	-0.007	137.79	0.464	137.838	1.976	137.673	27.577	137.779	0.955	137.774	1.291	137.845	5.302	137.812	50.108	137.568	2.129	137.588	2.596	138.077	10.208	137.639	84.646	137.715	3.648	137.725	4.796	138.235	18.747	137.784	131.522	137.536	7.178	137.542	8.6	138.055	30.504	137.861	188.431
138.161	-0.001	138.256	0.009	138.321	0.003	138.327	0.054	138.194	14.188	138.26	-0.01	138.27	0.456	138.318	1.973	138.393	27.552	138.498	0.949	138.493	1.281	138.565	5.293	138.292	50.051	138.046	2.109	138.066	2.566	138.557	10.192	138.12	84.51	138.197	3.622	138.207	4.757	138.715	18.722	138.501	131.165	138.017	7.115	138.023	8.52	138.772	30.399	138.34	187.981
138.644	0	138.739	0.008	138.804	0.002	138.81	0.045	138.673	14.182	138.739	-0.012	138.75	0.452	138.797	1.963	138.871	27.502	138.977	0.936	138.972	1.25	139.043	5.27	139.011	49.975	138.526	2.1	138.546	2.547	139.276	10.154	138.6	84.386	138.677	3.605	138.686	4.724	139.435	18.645	138.98	130.792	138.734	7.06	138.74	8.444	139.252	30.242	138.82	187.519
139.121	0	139.216	0.008	139.281	0.002	139.288	0.045	139.395	14.16	139.461	-0.02	139.471	0.431	139.519	1.948	139.351	27.477	139.457	0.927	139.452	1.238	139.523	5.243	139.492	49.894	139.246	2.081	139.266	2.517	139.757	10.119	139.32	84.217	139.396	3.571	139.406	4.673	139.914	18.574	139.462	130.511	139.213	6.978	139.22	8.347	139.734	30.138	139.3	187.065
139.601	0	139.696	0.008	139.761	0.002	139.767	0.043	139.875	14.141	139.941	-0.031	139.951	0.419	139.999	1.931	139.831	27.45	139.936	0.916	139.931	1.229	140.003	5.229	139.972	49.844	139.726	2.058	139.747	2.485	140.237	10.095	139.8	84.045	139.876	3.531	139.886	4.622	140.391	18.518	139.943	130.223	139.695	6.92	139.702	8.284	140.215	30.026	139.781	186.613
140.08	0	140.175	0.007	140.241	0.002	140.247	0.041	140.354	14.134	140.421	-0.034	140.431	0.418	140.479	1.923	140.312	27.423	140.417	0.905	140.412	1.221	140.484	5.209	140.453	49.788	140.206	2.047	140.226	2.471	140.718	10.061	140.276	83.913	140.352	3.499	140.362	4.586	140.875	18.456	140.423	129.934	140.176	6.858	140.183	8.215	140.694	29.919	140.261	186.166
140.565	0	140.66	0.006	140.725	0.002	140.731	0.039	140.833	14.121	140.899	-0.046	140.91	0.411	140.957	1.911	140.793	27.397	140.899	0.888	140.894	1.212	140.965	5.192	140.932	49.727	140.687	2.027	140.707	2.451	141.197	10.027	140.76	83.776	140.836	3.464	140.846	4.545	141.354	18.395	140.905	129.654	140.656	6.797	140.662	8.152	141.176	29.816	140.74	185.716
141.04	0	141.135	0.006	141.201	0.002	141.207	0.035	141.314	14.109	141.38	-0.051	141.39	0.409	141.438	1.904	141.273	27.372	141.378	0.875	141.373	1.207	141.445	5.173	141.412	49.672	141.166	2.009	141.187	2.433	141.677	9.997	141.24	83.639	141.316	3.433	141.326	4.507	141.834	18.334	141.382	129.376	141.138	6.743	141.144	8.093	141.654	29.714	141.22	185.273
141.52	0	141.615	0.005	141.68	0.001	141.687	0.034	141.795	14.102	141.861	-0.061	141.872	0.402	141.919	1.893	141.753	27.349	141.858	0.86	141.853	1.199	141.925	5.15	141.891	49.613	141.646	1.989	141.666	2.417	142.156	9.956	141.719	83.504	141.796	3.399	141.805	4.469	142.314	18.27	142.101	129.027	141.615	6.689	141.622	8.031	142.372	29.572	141.945	184.728
142.245	0	142.34	0.005	142.405	0.001	142.411	0.033	142.275	14.094	142.341	-0.067	142.351	0.402	142.399	1.88	142.473	27.329	142.578	0.849	142.573	1.198	142.645	5.13	142.371	49.558	142.125	1.968	142.146	2.4	142.636	9.931	142.199	83.379	142.275	3.372	142.285	4.434	142.793	18.221	142.583	128.681	142.334	6.624	142.34	7.956	142.854	29.446	142.424	184.188
142.722	0	142.817	0.004	142.882	0.001	142.888	0.025	142.993	14.087	143.059	-0.067	143.07	0.402	143.117	1.872	142.953	27.302	143.058	0.829	143.053	1.187	143.125	5.11	142.856	49.498	142.605	1.953	142.625	2.388	143.121	9.9	142.678	83.258	142.754	3.343	142.764	4.405	143.515	18.134	143.063	128.402	142.816	6.562	142.822	7.885	143.334	29.327	142.901	183.754
143.204	0	143.299	0.004	143.365	0.001	143.371	0.025	143.473	14.081	143.539	-0.069	143.549	0.397	143.597	1.855	143.433	27.29	143.538	0.823	143.533	1.176	143.605	5.087	143.573	49.433	143.09	1.932	143.11	2.371	143.838	9.846	143.4	83.1	143.476	3.3	143.486	4.358	143.995	18.057	143.542	128.127	143.296	6.508	143.302	7.819	143.813	29.216	143.384	183.319
143.684	0	143.779	0.004	143.844	0.001	143.851	0.023	143.956	14.076	144.022	-0.071	144.032	0.395	144.08	1.848	143.914	27.27	144.019	0.816	144.014	1.164	144.086	5.063	144.053	49.362	143.807	1.914	143.827	2.347	144.317	9.801	143.88	82.936	143.956	3.257	143.966	4.302	144.474	17.994	144.021	127.848	143.775	6.46	143.781	7.754	144.293	29.103	143.862	182.882
144.164	0	144.259	0.003	144.324	0.001	144.331	0.021	144.435	14.072	144.501	-0.072	144.512	0.393	144.559	1.835	144.394	27.251	144.499	0.807	144.494	1.152	144.566	5.039	144.532	49.311	144.287	1.899	144.307	2.314	144.797	9.776	144.359	82.806	144.436	3.226	144.445	4.259	144.954	17.934	144.501	127.572	144.254	6.409	144.261	7.686	144.772	28.998	144.342	182.457
144.644	0	144.739	0.003	144.804	0.001	144.81	0.018	144.915	14.066	144.981	-0.075	144.991	0.391	145.039	1.825	144.873	27.231	144.979	0.795	144.974	1.144	145.045	5.019	145.016	49.261	144.767	1.887	144.787	2.293	145.28	9.752	144.839	82.681	144.915	3.192	144.925	4.222	145.434	17.877	144.981	127.297	144.734	6.361	144.74	7.621	145.252	28.899	144.822	182.032
145.123	0	145.218	0.003	145.283	0.001	145.289	0.016	145.395	14.057	145.461	-0.075	145.471	0.387	145.519	1.814	145.353	27.208	145.458	0.782	145.453	1.131	145.525	4.999	145.495	49.213	145.25	1.875	145.27	2.274	145.759	9.721	145.319	82.554	145.395	3.158	145.405	4.188	145.914	17.819	145.461	127.025	145.214	6.312	145.22	7.558	145.733	28.792	145.305	181.606
145.843	0	145.938	0.003	146.003	0.001	146.01	0.014	145.874	14.051	145.941	-0.076	145.951	0.383	145.999	1.799	146.07	27.182	146.175	0.764	146.17	1.121	146.242	4.975	145.972	49.168	145.729	1.861	145.749	2.258	146.236	9.694	145.799	82.432	145.875	3.125	145.885	4.156	146.449	17.764	145.945	126.76	145.694	6.257	145.701	7.498	146.216	28.693	146.024	181.083
146.324	0	146.419	0.002	146.484	0	146.49	0.012	146.354	14.043	146.421	-0.081	146.431	0.382	146.479	1.786	146.553	27.151	146.658	0.752	146.653	1.112	146.725	4.956	146.456	49.119	146.206	1.851	146.226	2.244	146.721	9.666	146.334	82.309	146.41	3.09	146.42	4.126	146.874	17.699	146.665	126.422	146.178	6.209	146.185	7.444	146.936	28.564	146.504	180.554
146.801	0	146.896	0.002	146.961	0	146.968	0.011	146.834	14.031	146.9	-0.094	146.91	0.38	146.958	1.766	147.033	27.128	147.138	0.742	147.133	1.109	147.205	4.94	146.932	49.067	146.69	1.833	146.71	2.227	147.197	9.631	146.759	82.182	146.835	3.052	146.845	4.09	147.354	17.635	147.145	126.081	146.898	6.138	146.904	7.373	147.416	28.44	146.984	180.136
147.28	0	147.375	0.002	147.441	0	147.447	0.01	147.553	14.029	147.62	-0.1	147.63	0.379	147.678	1.745	147.512	27.114	147.617	0.733	147.612	1.105	147.684	4.921	147.415	49.02	147.166	1.818	147.186	2.214	147.68	9.6	147.239	82.06	147.315	3.017	147.325	4.059	147.834	17.575	147.625	125.821	147.378	6.074	147.384	7.308	147.896	28.342	147.463	179.724
147.765	0	147.86	0.002	147.925	0	147.932	0.008	148.033	14.028	148.099	-0.106	148.11	0.379	148.157	1.729	147.994	27.101	148.099	0.728	148.094	1.104	148.166	4.899	148.134	48.957	147.649	1.812	147.669	2.206	148.398	9.551	147.719	81.943	147.795	2.989	147.805	4.036	148.551	17.495	148.103	125.552	147.858	6.032	147.864	7.266	148.374	28.236	147.944	179.308
148.245	0	148.34	0.002	148.405	0	148.412	0.006	148.517	14.026	148.583	-0.111	148.593	0.377	148.641	1.716	148.474	27.081	148.58	0.713	148.575	1.098	148.646	4.875	148.616	48.886	148.368	1.8	148.388	2.198	148.881	9.51	148.436	81.793	148.513	2.95	148.522	4.001	149.031	17.418	148.584	125.281	148.336	5.98	148.342	7.217	148.856	28.131	148.424	178.896
148.723	0	148.818	0.001	148.883	0	148.89	0.006	148.994	14.02	149.06	-0.122	149.071	0.373	149.118	1.699	148.95	27.064	149.056	0.702	149.051	1.093	149.122	4.86	149.096	48.83	148.85	1.782	148.87	2.178	149.36	9.478	148.916	81.637	148.993	2.911	149.002	3.957	149.514	17.359	149.064	125.012	148.817	5.923	148.824	7.16	149.336	28.031	148.903	178.481
149.202	0	149.296	0.001	149.362	0	149.368	0.006	149.475	14.014	149.542	-0.133	149.552	0.364	149.6	1.684	149.43	27.043	149.536	0.696	149.531	1.085	149.602	4.847	149.576	48.775	149.33	1.766	149.35	2.164	149.841	9.446	149.399	81.511	149.475	2.879	149.485	3.926	149.995	17.303	149.546	124.744	149.297	5.869	149.304	7.106	149.817	27.929	149.382	178.071
149.921	0	150.016	0.001	150.081	0	150.088	0.006	149.955	14.007	150.021	-0.142	150.032	0.357	150.079	1.675	149.91	27.023	150.015	0.687	150.01	1.079	150.082	4.828	150.056	48.719	149.81	1.753	149.83	2.149	150.32	9.411	149.88	81.384	149.957	2.851	149.967	3.892	150.472	17.248	150.025	124.478	149.778	5.819	149.785	7.052	150.296	27.828	150.101	177.554
150.401	0	150.496	0.001	150.561	0	150.568	0.005	150.437	13.995	150.503	-0.155	150.513	0.344	150.561	1.666	150.632	26.995	150.738	0.667	150.733	1.059	150.804	4.792	150.535	48.658	150.29	1.737	150.31	2.131	150.8	9.368	150.357	81.255	150.434	2.818	150.443	3.859	150.954	17.193	150.741	124.139	150.258	5.771	150.264	7	151.012	27.694	150.581	177.044
150.881	0	150.975	0.001	151.041	0	151.047	0.004	150.913	13.978	150.979	-0.168	150.989	0.331	151.037	1.653	151.112	26.97	151.217	0.655	151.212	1.042	151.284	4.763	151.015	48.604	150.77	1.718	150.79	2.113	151.28	9.325	150.839	81.129	150.915	2.786	150.925	3.828	151.436	17.137	151.226	123.81	150.974	5.703	150.98	6.926	151.497	27.568	151.065	176.637
151.365	0	151.46	0.001	151.525	0	151.532	0.003	151.393	13.966	151.459	-0.18	151.47	0.32	151.517	1.637	151.594	26.946	151.7	0.642	151.695	1.03	151.766	4.738	151.495	48.551	151.249	1.695	151.269	2.097	151.76	9.287	151.321	81.001	151.397	2.755	151.407	3.798	151.916	17.076	151.704	123.549	151.459	5.641	151.465	6.86	151.975	27.469	151.542	176.222
151.845	0	151.94	0	152.005	0	152.012	0.002	152.117	13.949	152.183	-0.207	152.193	0.301	152.241	1.618	152.073	26.925	152.178	0.623	152.173	1.017	152.245	4.712	152.211	48.486	151.729	1.67	151.75	2.08	152.476	9.247	151.801	80.87	151.877	2.719	151.887	3.763	152.635	17.007	152.184	123.293	151.937	5.586	151.943	6.807	152.455	27.374	152.021	175.808
152.322	0	152.417	0	152.482	0	152.489	0.002	152.597	13.933	152.663	-0.224	152.673	0.286	152.721	1.607	152.554	26.904	152.659	0.613	152.654	1.006	152.726	4.689	152.696	48.421	152.445	1.641	152.466	2.055	152.961	9.208	152.52	80.716	152.596	2.675	152.606	3.721	153.113	16.943	152.663	123.035	152.416	5.53	152.423	6.755	152.934	27.281	152.501	175.396
152.802	0	152.897	0	152.963	0	152.969	0.002	153.073	13.926	153.14	-0.232	153.15	0.285	153.198	1.596	153.031	26.886	153.136	0.609	153.131	1	153.203	4.668	153.175	48.371	152.93	1.626	152.95	2.041	153.44	9.172	152.998	80.569	153.074	2.642	153.084	3.697	153.596	16.889	153.145	122.782	152.896	5.482	152.902	6.707	153.416	27.182	152.981	174.987
153.525	0	153.62	0	153.685	0	153.692	0.002	153.553	13.921	153.62	-0.236	153.63	0.285	153.678	1.582	153.511	26.862	153.616	0.605	153.611	0.992	153.683	4.644	153.655	48.323	153.409	1.616	153.43	2.035	153.92	9.136	153.481	80.452	153.557	2.618	153.567	3.678	154.076	16.839	153.626	122.534	153.378	5.445	153.384	6.664	153.897	27.092	153.461	174.575
154.005	0	154.1	0	154.165	0	154.172	0.002	154.033	13.915	154.099	-0.246	154.11	0.285	154.157	1.573	153.991	26.845	154.096	0.599	154.091	0.987	154.162	4.624	154.135	48.28	153.89	1.598	153.91	2.026	154.4	9.107	153.961	80.338	154.037	2.594	154.047	3.662	154.556	16.784	154.106	122.285	153.859	5.405	153.865	6.625	154.377	26.999	154.182	174.059
154.485	0	154.58	0	154.645	0	154.652	0.002	154.515	13.905	154.581	-0.26	154.591	0.285	154.639	1.558	154.711	26.829	154.816	0.588	154.811	0.978	154.883	4.603	154.615	48.234	154.369	1.585	154.389	2.019	154.88	9.075	154.441	80.228	154.517	2.569	154.527	3.643	155.034	16.726	154.826	121.976	154.338	5.366	154.345	6.588	155.097	26.878	154.662	173.55
154.965	0	155.06	0	155.126	0	155.132	0.001	154.996	13.9	155.062	-0.269	155.072	0.285	155.12	1.544	155.191	26.803	155.296	0.583	155.291	0.973	155.362	4.582	155.092	48.191	154.85	1.573	154.87	2.013	155.357	9.042	154.919	80.114	154.996	2.542	155.005	3.627	155.513	16.68	155.303	121.665	155.058	5.313	155.065	6.541	155.574	26.762	155.143	173.146
155.445	0	155.54	0	155.605	0	155.612	0.001	155.474	13.891	155.54	-0.279	155.55	0.287	155.598	1.531	155.67	26.781	155.776	0.578	155.771	0.969	155.842	4.561	155.814	48.131	155.326	1.558	155.347	2.007	156.079	8.995	155.398	79.996	155.474	2.512	155.484	3.615	155.995	16.627	155.783	121.42	155.536	5.263	155.542	6.49	156.054	26.67	155.625	172.74
155.924	0	156.019	0	156.084	0	156.091	0.001	156.197	13.882	156.264	-0.284	156.274	0.291	156.321	1.518	156.153	26.761	156.258	0.569	156.253	0.966	156.325	4.545	156.294	48.075	156.048	1.541	156.068	1.999	156.559	8.958	155.88	79.876	155.956	2.485	155.966	3.594	156.473	16.575	156.262	121.176	156.016	5.226	156.022	6.45	156.534	26.588	156.105	172.341
156.404	0	156.499	0	156.564	0	156.571	-0.001	156.675	13.868	156.741	-0.287	156.751	0.301	156.799	1.509	156.632	26.743	156.738	0.559	156.733	0.965	156.804	4.537	156.776	48.028	156.528	1.529	156.548	1.989	157.04	8.934	156.358	79.758	156.434	2.461	156.444	3.572	157.193	16.519	156.744	120.93	156.495	5.19	156.502	6.411	157.015	26.507	156.585	171.937
156.884	0	156.979	0	157.044	0	157.051	-0.002	157.157	13.857	157.223	-0.292	157.233	0.301	157.281	1.498	157.114	26.722	157.22	0.552	157.215	0.964	157.286	4.529	157.255	47.977	157.01	1.522	157.03	1.982	157.52	8.909	157.078	79.609	157.154	2.429	157.164	3.551	157.673	16.464	157.231	120.682	156.977	5.152	156.983	6.37	157.502	26.422	157.065	171.537
157.366	0	157.461	0	157.526	0	157.532	-0.002	157.633	13.852	157.699	-0.293	157.71	0.301	157.757	1.498	157.59	26.702	157.696	0.543	157.691	0.959	157.762	4.522	157.734	47.928	157.49	1.512	157.51	1.969	157.999	8.883	157.558	79.471	157.634	2.401	157.644	3.521	158.154	16.421	157.702	120.437	157.464	5.112	157.47	6.324	157.973	26.337	157.544	171.14
158.085	0	158.18	0	158.245	0	158.252	-0.002	158.113	13.843	158.179	-0.295	158.189	0.301	158.237	1.498	158.074	26.682	158.179	0.534	158.174	0.952	158.245	4.52	158.214	47.878	157.968	1.501	157.988	1.95	158.478	8.86	158.039	79.36	158.115	2.377	158.125	3.497	158.632	16.383	158.184	120.197	157.935	5.072	157.941	6.28	158.455	26.267	158.023	170.742
158.563	0	158.658	0	158.724	0	158.73	-0.002	158.596	13.836	158.662	-0.296	158.672	0.301	158.72	1.498	158.554	26.665	158.659	0.523	158.654	0.945	158.726	4.517	158.695	47.834	158.448	1.487	158.468	1.93	158.96	8.841	158.517	79.255	158.593	2.357	158.603	3.477	159.112	16.349	158.901	119.907	158.417	5.037	158.423	6.242	159.173	26.183	158.742	170.257
159.044	0	159.139	0	159.204	0	159.21	-0.002	159.073	13.828	159.139	-0.302	159.149	0.301	159.197	1.498	159.27	26.64	159.376	0.498	159.371	0.932	159.442	4.516	159.175	47.791	158.929	1.472	158.949	1.914	159.439	8.822	158.997	79.153	159.074	2.332	159.083	3.453	159.592	16.316	159.384	119.615	159.134	4.998	159.141	6.195	159.655	26.088	159.222	169.766
159.524	0	159.619	0	159.684	0	159.69	-0.002	159.554	13.822	159.62	-0.314	159.63	0.292	159.678	1.498	159.752	26.61	159.857	0.481	159.852	0.925	159.924	4.515	159.656	47.743	159.409	1.451	159.429	1.896	159.921	8.805	159.477	79.044	159.553	2.303	159.563	3.424	160.074	16.275	159.866	119.375	159.616	4.953	159.623	6.148	160.137	26.012	159.704	169.374
160.004	0	160.099	0	160.164	0	160.17	-0.002	160.036	13.809	160.102	-0.333	160.113	0.285	160.16	1.498	160.232	26.589	160.337	0.467	160.332	0.919	160.404	4.504	160.376	47.682	159.891	1.428	159.911	1.88	160.641	8.78	159.959	78.938	160.035	2.273	160.045	3.401	160.556	16.231	160.346	119.137	160.099	4.914	160.105	6.114	160.617	25.94	160.183	168.99
160.483	0	160.578	0	160.643	0	160.65	-0.002	160.757	13.791	160.823	-0.344	160.834	0.283	160.881	1.498	160.711	26.566	160.817	0.454	160.812	0.908	160.883	4.494	160.856	47.625	160.61	1.403	160.63	1.864	161.121	8.749	160.441	78.835	160.518	2.249	160.528	3.383	161.036	16.19	160.826	118.898	160.579	4.881	160.585	6.082	161.097	25.864	160.665	168.609
160.965	0	161.06	0	161.125	0	161.132	-0.002	161.237	13.776	161.303	-0.346	161.313	0.277	161.361	1.498	161.191	26.54	161.296	0.442	161.291	0.901	161.363	4.483	161.333	47.578	161.09	1.394	161.11	1.842	161.598	8.724	160.921	78.729	160.998	2.229	161.007	3.365	161.754	16.133	161.303	118.661	161.058	4.851	161.065	6.043	161.574	25.783	161.143	168.219
161.442	0	161.537	0	161.602	0	161.609	-0.002	161.714	13.765	161.78	-0.348	161.79	0.274	161.838	1.495	161.674	26.512	161.779	0.434	161.774	0.894	161.846	4.469	161.813	47.524	161.567	1.387	161.587	1.822	162.077	8.697	161.639	78.598	161.715	2.215	161.725	3.338	162.235	16.076	161.782	118.425	161.535	4.824	161.542	6.004	162.053	25.707	161.625	167.828
162.162	0	162.257	0	162.322	0	162.328	-0.002	162.193	13.752	162.26	-0.349	162.27	0.272	162.318	1.492	162.155	26.488	162.26	0.426	162.255	0.891	162.327	4.454	162.292	47.469	162.047	1.372	162.067	1.802	162.557	8.674	162.12	78.469	162.196	2.199	162.206	3.314	162.712	16.033	162.262	118.191	162.015	4.792	162.021	5.965	162.533	25.629	162.102	167.441
162.645	0	162.74	0	162.805	0	162.811	-0.002	162.677	13.737	162.743	-0.351	162.753	0.27	162.801	1.492	162.874	26.451	162.98	0.422	162.975	0.881	163.046	4.433	162.772	47.415	162.527	1.357	162.547	1.782	163.037	8.654	162.597	78.367	162.673	2.189	162.683	3.301	163.195	15.993	162.981	117.897	162.494	4.761	162.501	5.926	163.253	25.531	162.821	166.951
163.124	0	163.219	0	163.285	0	163.291	-0.002	163.158	13.719	163.224	-0.353	163.234	0.261	163.282	1.483	163.354	26.419	163.459	0.414	163.454	0.873	163.526	4.416	163.252	47.366	163.006	1.351	163.026	1.763	163.516	8.636	163.08	78.266	163.156	2.18	163.166	3.285	163.674	15.956	163.465	117.612	163.214	4.73	163.221	5.873	163.737	25.438	163.301	166.469
163.604	0	163.699	0	163.764	0	163.771	-0.003	163.633	13.702	163.699	-0.353	163.71	0.251	163.757	1.479	163.834	26.397	163.939	0.406	163.934	0.867	164.006	4.408	163.736	47.316	163.486	1.344	163.506	1.748	164.001	8.623	163.559	78.165	163.635	2.171	163.645	3.271	164.156	15.92	163.942	117.388	163.698	4.699	163.705	5.823	164.213	25.36	163.785	166.085
164.082	0	164.177	0	164.242	0	164.249	-0.003	164.118	13.689	164.184	-0.356	164.194	0.244	164.242	1.474	164.312	26.372	164.418	0.4	164.413	0.865	164.484	4.398	164.216	47.262	163.97	1.335	163.99	1.735	164.48	8.605	164.041	78.06	164.117	2.161	164.127	3.258	164.636	15.876	164.422	117.166	164.175	4.677	164.181	5.787	164.693	25.285	164.265	165.697
164.564	0	164.659	0	164.724	0	164.731	-0.004	164.598	13.669	164.664	-0.36	164.674	0.234	164.722	1.463	164.795	26.349	164.9	0.394	164.895	0.857	164.967	4.382	164.935	47.191	164.45	1.327	164.47	1.721	165.199	8.579	164.521	77.951	164.597	2.149	164.607	3.241	165.115	15.83	164.905	116.945	164.655	4.656	164.661	5.753	165.177	25.209	164.745	165.313
165.046	0	165.141	0	165.206	0	165.212	-0.004	165.316	13.648	165.382	-0.366	165.392	0.219	165.44	1.446	165.274	26.331	165.38	0.393	165.375	0.855	165.446	4.371	165.415	47.134	165.169	1.316	165.189	1.699	165.68	8.561	165	77.842	165.076	2.137	165.086	3.223	165.593	15.787	165.385	116.724	165.138	4.628	165.145	5.717	165.657	25.141	165.226	164.933
165.525	0	165.62	0	165.686	0	165.692	-0.004	165.794	13.63	165.861	-0.371	165.871	0.203	165.919	1.432	165.752	26.316	165.858	0.393	165.853	0.852	165.924	4.361	165.895	47.095	165.649	1.305	165.669	1.683	166.16	8.546	165.478	77.741	165.554	2.121	165.564	3.204	166.313	15.739	165.866	116.506	165.618	4.597	165.625	5.677	166.137	25.073	165.704	164.557
166.005	0	166.1	0	166.165	0	166.172	-0.004	166.274	13.625	166.34	-0.372	166.351	0.193	166.398	1.423	166.232	26.307	166.337	0.392	166.332	0.851	166.404	4.352	166.375	47.052	166.129	1.297	166.15	1.671	166.64	8.531	166.199	77.618	166.275	2.099	166.285	3.18	166.796	15.685	166.346	116.295	166.099	4.57	166.105	5.64	166.617	25.006	166.185	164.187
166.723	0	166.818	0	166.883	0	166.89	-0.005	166.753	13.619	166.819	-0.372	166.83	0.193	166.877	1.418	166.951	26.289	167.056	0.389	167.051	0.851	167.123	4.34	166.856	47.012	166.609	1.289	166.629	1.657	167.121	8.515	166.681	77.491	166.757	2.079	166.767	3.16	167.277	15.644	167.062	116.029	166.579	4.542	166.585	5.608	167.333	24.926	166.901	163.724
167.202	0	167.297	-0.001	167.362	0	167.368	-0.005	167.235	13.615	167.301	-0.376	167.312	0.191	167.359	1.405	167.431	26.273	167.536	0.389	167.531	0.851	167.603	4.324	167.334	46.967	167.09	1.285	167.11	1.645	167.599	8.488	167.162	77.393	167.238	2.068	167.248	3.146	167.754	15.607	167.542	115.768	167.295	4.511	167.301	5.574	167.814	24.844	167.386	163.264
167.682	0	167.777	-0.001	167.842	0	167.848	-0.005	167.715	13.609	167.782	-0.381	167.792	0.187	167.84	1.396	167.914	26.263	168.02	0.389	168.015	0.851	168.086	4.319	167.814	46.916	167.569	1.266	167.589	1.632	168.079	8.463	167.639	77.293	167.715	2.052	167.725	3.132	168.235	15.576	168.026	115.565	167.775	4.478	167.782	5.534	168.298	24.782	167.861	162.9
168.166	0	168.261	-0.001	168.326	0	168.332	-0.005	168.435	13.604	168.501	-0.381	168.512	0.184	168.559	1.39	168.394	26.257	168.499	0.39	168.494	0.852	168.566	4.312	168.294	46.868	168.049	1.244	168.069	1.616	168.559	8.436	168.121	77.197	168.197	2.033	168.207	3.113	168.712	15.538	168.506	115.361	168.259	4.455	168.266	5.504	168.777	24.719	168.345	162.546
168.644	0	168.739	-0.001	168.805	0	168.811	-0.005	168.917	13.592	168.983	-0.383	168.993	0.182	169.041	1.385	168.871	26.251	168.976	0.392	168.971	0.852	169.043	4.307	169.014	46.806	168.528	1.221	168.549	1.599	169.278	8.401	168.597	77.102	168.673	2.01	168.683	3.092	169.197	15.504	168.983	115.153	168.739	4.434	168.745	5.478	169.255	24.66	168.825	162.19
169.123	0	169.218	-0.001	169.284	0	169.29	-0.004	169.394	13.584	169.46	-0.385	169.471	0.18	169.518	1.379	169.351	26.242	169.456	0.393	169.451	0.858	169.523	4.306	169.492	46.74	169.248	1.196	169.268	1.58	169.757	8.361	169.082	77.003	169.158	1.994	169.168	3.072	169.673	15.47	169.463	114.95	169.216	4.411	169.223	5.454	169.735	24.595	169.304	161.837
169.603	0	169.698	0	169.763	0	169.77	-0.004	169.876	13.579	169.943	-0.385	169.953	0.178	170.001	1.374	169.831	26.237	169.936	0.39	169.931	0.859	170.002	4.302	176.649	46.677	169.727	1.169	169.747	1.578	176.914	8.331	169.558	76.904	169.634	1.984	169.644	3.053	170.153	15.429	169.944	114.75	169.696	4.387	169.703	5.426	170.215	24.53	169.784	161.482
170.325	0	170.42	0	170.485	0	170.491	-0.004	170.356	13.568	170.422	-0.386	170.433	0.174	170.48	1.362	170.312	26.229	170.417	0.389	170.412	0.859	170.484	4.295	177.128	46.62	176.883	1.158	176.904	1.573	177.393	8.306	170.038	76.799	170.114	1.97	170.124	3.028	170.637	15.381	170.423	114.548	170.176	4.365	170.183	5.4	170.695	24.458	170.264	161.126
170.801	0	170.896	0	170.962	0	170.968	-0.004	170.835	13.56	170.901	-0.386	170.911	0.169	170.959	1.353	171.032	26.217	171.137	0.386	171.132	0.859	171.204	4.286	177.612	46.564	177.363	1.143	177.383	1.57	177.877	8.278	170.522	76.695	170.598	1.954	170.608	2.996	171.353	15.328	170.905	114.35	170.656	4.34	170.663	5.367	171.176	24.386	170.981	160.692
171.282	0	171.377	0	171.442	0	171.449	-0.004	171.316	13.547	171.382	-0.389	171.392	0.169	171.44	1.348	171.514	26.196	171.619	0.386	171.614	0.859	171.686	4.278	178.089	46.498	177.846	1.131	177.867	1.562	178.354	8.244	171.238	76.568	171.314	1.937	171.324	2.969	171.837	15.279	171.625	114.096	171.138	4.317	171.144	5.341	171.896	24.3	171.466	160.255
171.762	0	171.857	0	171.922	0	171.928	-0.004	171.797	13.536	171.863	-0.399	171.874	0.167	171.921	1.342	171.99	26.175	172.096	0.384	172.091	0.859	172.162	4.264	178.572	46.431	178.323	1.11	178.343	1.559	178.837	8.206	171.722	76.436	171.798	1.915	171.808	2.942	172.314	15.24	172.103	113.842	171.858	4.278	171.864	5.307	172.374	24.217	171.946	159.904
172.242	0	172.337	0	172.402	0	172.408	-0.003	172.277	13.526	172.343	-0.403	172.353	0.165	172.401	1.333	172.474	26.156	172.579	0.379	172.574	0.858	172.646	4.257	179.053	46.361	178.807	1.089	178.827	1.555	179.317	8.165	172.199	76.333	172.275	1.902	172.285	2.926	172.792	15.209	172.582	113.646	172.335	4.244	172.342	5.277	172.854	24.16	172.424	159.561
172.723	0	172.818	0	172.883	0	172.889	-0.003	172.993	13.516	173.06	-0.404	173.07	0.164	173.117	1.331	172.951	26.137	173.056	0.372	173.051	0.857	173.123	4.253	179.532	46.292	179.287	1.064	179.307	1.553	179.797	8.118	172.677	76.236	172.753	1.894	172.763	2.91	173.272	15.172	173.065	113.453	172.815	4.23	172.822	5.256	173.336	24.097	172.904	159.224
173.203	0	173.298	0	173.363	0	173.37	-0.004	173.476	13.498	173.542	-0.411	173.553	0.164	173.6	1.318	173.435	26.115	173.541	0.368	173.536	0.854	173.607	4.243	180.013	46.222	179.766	1.042	179.786	1.546	180.278	8.074	173.157	76.144	173.234	1.884	173.243	2.898	173.753	15.136	173.544	113.263	173.297	4.212	173.304	5.234	173.816	24.035	173.384	158.893
173.683	0	173.778	0	173.843	0	173.849	-0.004	173.954	13.485	174.02	-0.419	174.03	0.164	174.078	1.311	173.915	26.084	174.02	0.363	174.015	0.846	174.087	4.23	187.191	46.219	180.247	1.034	180.267	1.543	187.456	8.065	173.638	76.05	173.715	1.87	173.724	2.883	174.233	15.094	174.024	113.07	173.777	4.192	173.784	5.211	174.296	23.97	173.862	158.557
174.162	0	174.257	0	174.322	0	174.329	-0.004	174.433	13.475	174.5	-0.428	174.51	0.165	174.558	1.301	174.393	26.056	174.498	0.355	174.493	0.839	174.565	4.215	187.911	46.135	187.425	1.034	187.445	1.536	188.176	8.014	174.118	75.949	174.194	1.85	174.204	2.86	174.954	15.039	174.504	112.879	174.257	4.171	174.264	5.187	174.775	23.903	174.345	158.217
174.882	0	174.977	0	175.042	0	175.049	-0.003	174.918	13.47	174.984	-0.431	174.995	0.164	175.042	1.293	175.113	26.024	175.218	0.347	175.213	0.835	175.285	4.198	188.391	46.052	188.145	1.016	188.166	1.534	188.656	7.97	174.839	75.826	174.915	1.824	174.925	2.834	175.432	14.987	175.226	112.644	174.737	4.154	174.744	5.16	175.497	23.82	175.066	157.795
175.365	0	175.46	0	175.525	0	175.531	-0.003	175.396	13.457	175.462	-0.434	175.472	0.164	175.52	1.282	175.593	25.989	175.698	0.337	175.693	0.829	175.765	4.179	188.869	45.987	188.625	1.008	188.645	1.528	189.133	7.938	175.317	75.705	175.394	1.8	175.404	2.814	175.917	14.957	175.703	112.414	175.458	4.134	175.465	5.131	175.975	23.746	175.544	157.372
175.844	0	175.939	0	176.005	0	176.011	-0.003	175.876	13.449	175.943	-0.435	175.953	0.163	176.001	1.277	176.073	25.964	176.178	0.329	176.173	0.826	176.245	4.165	189.351	45.923	189.103	1.004	189.123	1.526	189.615	7.909	175.802	75.615	175.878	1.788	175.888	2.803	176.397	14.923	176.185	112.232	175.936	4.12	175.943	5.101	176.457	23.683	176.023	157.039
176.323	0	176.418	0	176.483	0	176.489	-0.002	176.356	13.443	176.422	-0.438	176.433	0.163	176.48	1.269	176.553	25.944	176.659	0.319	176.654	0.824	176.725	4.152	189.828	45.857	189.585	1.004	189.605	1.526	190.093	7.874	176.282	75.523	176.358	1.77	176.368	2.791	176.874	14.891	176.665	112.047	176.418	4.106	176.425	5.076	176.937	23.619	176.503	156.709
176.802	0	176.897	0	176.963	0	176.969	-0.002	176.835	13.434	176.902	-0.441	176.912	0.164	176.96	1.258	177.034	25.923	177.14	0.305	177.135	0.819	177.206	4.136	190.308	45.789	190.062	0.993	190.082	1.519	190.573	7.836	176.759	75.433	176.835	1.756	176.845	2.783	177.354	14.862	177.147	111.865	176.898	4.089	176.905	5.049	177.418	23.554	176.982	156.381
177.284	0	177.379	0	177.444	0	177.45	-0.002	177.556	13.429	177.622	-0.447	177.632	0.164	177.68	1.245	177.514	25.906	177.619	0.295	177.614	0.818	177.686	4.123	190.791	45.723	190.542	0.98	190.562	1.512	191.056	7.801	177.239	75.34	177.316	1.741	177.326	2.775	177.834	14.833	177.627	111.691	177.38	4.071	177.386	5.023	177.898	23.491	177.466	156.063
177.764	0	177.859	0	177.924	0	177.93	-0.002	178.036	13.429	178.102	-0.452	178.112	0.165	178.16	1.227	177.992	25.889	178.097	0.284	178.092	0.818	178.164	4.112	191.271	45.66	191.025	0.963	191.045	1.5	191.536	7.769	177.719	75.26	177.795	1.73	177.805	2.768	178.553	14.796	178.106	111.514	177.859	4.054	177.866	5.001	178.378	23.427	177.943	155.754
178.245	0	178.34	0	178.405	0	178.412	-0.002	178.516	13.429	178.582	-0.455	178.592	0.165	178.64	1.22	178.711	25.866	178.817	0.271	178.812	0.814	178.883	4.099	191.991	45.585	191.505	0.95	191.526	1.491	192.256	7.738	178.439	75.157	178.515	1.711	178.525	2.757	179.033	14.765	178.586	111.337	178.339	4.029	178.346	4.969	178.857	23.366	178.425	155.443
178.965	0	179.06	0	179.125	0	179.131	-0.002	178.996	13.429	179.062	-0.457	179.072	0.166	179.12	1.217	179.192	25.847	179.297	0.261	179.292	0.81	179.364	4.087	192.471	45.511	192.225	0.938	192.245	1.485	192.735	7.706	178.918	75.046	178.995	1.698	179.004	2.748	179.513	14.739	179.067	111.163	178.819	4.008	178.825	4.943	179.338	23.304	179.144	155.056
179.444	0	179.539	0	179.604	0	179.611	-0.001	179.478	13.429	179.544	-0.462	179.555	0.171	179.602	1.215	179.671	25.84	179.777	0.253	179.772	0.81	179.843	4.082	192.948	45.447	192.705	0.933	192.725	1.482	193.213	7.681	179.398	74.96	179.475	1.679	179.484	2.739	179.993	14.713	179.784	110.955	179.299	3.992	179.306	4.914	180.055	23.238	179.625	154.66
179.924	0	180.019	0	180.084	0	180.09	0	179.954	13.433	180.02	-0.462	180.03	0.177	180.078	1.213	180.151	25.827	180.257	0.237	180.252	0.805	180.323	4.076	193.43	45.387	193.182	0.931	193.203	1.48	193.695	7.666	179.878	74.872	179.954	1.658	179.964	2.73	180.475	14.683	180.264	110.74	180.017	3.969	180.024	4.886	180.536	23.17	180.105	154.348
180.403	0	180.498	0	180.564	0	180.57	0	180.434	13.44	180.5	-0.462	180.51	0.183	180.558	1.212	180.635	25.814	180.741	0.233	180.736	0.804	180.807	4.069	193.911	45.322	193.664	0.93	193.684	1.48	194.176	7.654	180.36	74.788	180.436	1.642	180.446	2.72	180.957	14.653	180.744	110.571	180.497	3.941	180.504	4.85	181.016	23.111	180.584	154.044
180.883	0	180.978	0	181.043	0	181.05	0.001	180.917	13.441	180.983	-0.462	180.993	0.19	181.041	1.211	181.114	25.803	181.22	0.233	181.215	0.804	181.286	4.063	194.391	45.256	194.145	0.921	194.166	1.479	194.656	7.638	180.842	74.705	180.918	1.631	180.928	2.713	181.436	14.623	181.224	110.398	180.977	3.918	180.984	4.824	181.495	23.052	181.064	153.739
181.364	0	181.459	0	181.524	0	181.531	0.001	181.398	13.441	181.464	-0.462	181.475	0.192	181.522	1.205	181.594	25.796	181.699	0.232	181.694	0.804	181.766	4.06	194.868	45.187	194.625	0.917	194.645	1.478	195.132	7.612	181.321	74.624	181.398	1.624	181.408	2.702	181.913	14.592	181.703	110.234	181.457	3.899	181.463	4.797	181.974	22.997	181.546	153.438
181.844	0	181.939	0	182.004	0	182.01	0.001	182.114	13.444	182.18	-0.459	182.191	0.196	182.238	1.201	182.074	25.793	182.179	0.232	182.174	0.802	182.246	4.056	195.352	45.122	195.102	0.913	195.122	1.471	195.617	7.594	181.798	74.546	181.875	1.619	181.884	2.691	182.633	14.555	182.186	110.072	181.936	3.893	181.942	4.775	182.457	22.937	182.025	153.148
182.324	0	182.419	0	182.484	0	182.491	0.001	182.595	13.446	182.661	-0.456	182.671	0.2	182.719	1.189	182.555	25.787	182.66	0.227	182.655	0.801	182.727	4.048	196.07	45.041	195.586	0.909	195.606	1.463	196.335	7.562	182.518	74.449	182.594	1.605	182.604	2.676	183.116	14.519	182.666	109.903	182.419	3.878	182.425	4.749	182.937	22.876	182.506	152.858
183.043	0	183.138	0	183.204	0	183.21	0.001	183.074	13.446	183.141	-0.449	183.151	0.206	183.199	1.183	183.273	25.766	183.378	0.221	183.373	0.801	183.445	4.034	196.55	44.965	196.305	0.897	196.325	1.454	196.815	7.535	183.001	74.336	183.077	1.588	183.087	2.66	183.593	14.487	183.147	109.731	182.899	3.858	182.905	4.726	183.418	22.815	182.986	152.557
183.526	0	183.621	0	183.687	0	183.693	0.001	183.559	13.446	183.625	-0.44	183.635	0.212	183.683	1.179	183.752	25.746	183.858	0.218	183.853	0.797	183.924	4.02	197.027	44.907	196.784	0.885	196.804	1.441	197.292	7.515	183.478	74.253	183.554	1.579	183.564	2.644	184.073	14.459	183.862	109.525	183.38	3.84	183.386	4.707	184.133	22.741	183.705	152.188
184.006	0	184.101	0	184.166	0	184.173	0.001	184.036	13.446	184.102	-0.428	184.112	0.215	184.16	1.179	184.234	25.739	184.34	0.217	184.335	0.796	184.406	4.015	197.509	44.852	197.261	0.885	197.281	1.434	197.774	7.493	183.958	74.174	184.034	1.576	184.044	2.634	184.557	14.435	184.347	109.322	184.095	3.828	184.102	4.686	184.618	22.673	184.186	151.818
184.486	0	184.581	0	184.646	0	184.652	0	184.516	13.444	184.582	-0.418	184.592	0.223	184.64	1.179	184.715	25.732	184.82	0.217	184.815	0.796	184.887	4.014	197.989	44.8	197.743	0.885	197.763	1.429	198.254	7.476	184.442	74.094	184.518	1.571	184.528	2.626	185.036	14.407	184.826	109.162	184.58	3.815	184.586	4.666	185.098	22.619	184.666	151.529
184.965	0	185.06	0	185.126	0	185.132	0	184.994	13.439	185.061	-0.418	185.071	0.228	185.119	1.179	185.193	25.72	185.299	0.216	185.294	0.796	185.365	4.012	198.469	44.754	198.223	0.882	198.244	1.421	198.734	7.462	184.922	74.003	184.998	1.561	185.008	2.613	185.515	14.375	185.307	109.002	185.059	3.8	185.066	4.645	185.578	22.57	185.143	151.234
185.444	0	185.539	0	185.604	0	185.611	0	185.476	13.433	185.542	-0.418	185.552	0.229	185.6	1.179	185.673	25.71	185.779	0.215	185.774	0.796	185.845	4.01	199.189	44.699	198.703	0.882	198.723	1.417	199.454	7.447	185.401	73.912	185.477	1.548	185.487	2.601	186.235	14.343	185.787	108.84	185.54	3.79	185.546	4.627	186.058	22.523	185.623	150.947
185.924	0	186.019	0	186.084	0	186.091	-0.001	185.956	13.43	186.022	-0.418	186.032	0.234	186.08	1.184	186.153	25.7	186.258	0.214	186.253	0.797	186.325	4.01	199.669	44.641	199.424	0.882	199.444	1.416	199.934	7.426	186.12	73.806	186.196	1.536	186.206	2.592	186.715	14.303	186.266	108.674	186.02	3.781	186.026	4.611	186.537	22.468	186.104	150.66
186.403	0	186.498	0	186.563	0	186.57	-0.001	186.436	13.425	186.502	-0.418	186.512	0.234	186.56	1.187	186.633	25.696	186.739	0.214	186.734	0.798	186.805	4.01	200.149	44.597	199.903	0.882	199.923	1.415	200.414	7.413	186.6	73.697	186.676	1.52	186.686	2.577	187.198	14.271	186.743	108.513	186.499	3.765	186.506	4.587	187.014	22.42	186.584	150.37
186.887	0	186.982	0	187.047	0	187.053	-0.002	187.154	13.419	187.22	-0.419	187.23	0.234	187.278	1.189	187.354	25.687	187.459	0.212	187.454	0.799	187.525	4.009	200.629	44.55	200.383	0.882	200.403	1.414	200.894	7.403	187.083	73.606	187.159	1.503	187.169	2.565	187.675	14.241	187.225	108.35	186.976	3.755	186.982	4.569	187.497	22.372	187.304	150.011
187.605	0	187.7	0	187.765	0	187.772	-0.003	187.637	13.411	187.704	-0.424	187.714	0.234	187.762	1.191	187.836	25.676	187.941	0.21	187.936	0.799	188.008	4.009	201.111	44.501	200.863	0.882	200.883	1.412	201.376	7.389	187.56	73.52	187.636	1.489	187.646	2.558	188.154	14.214	187.946	108.151	187.458	3.749	187.465	4.559	188.218	22.315	187.784	149.655
188.085	0	188.18	0	188.245	0	188.251	-0.003	188.119	13.408	188.185	-0.425	188.195	0.234	188.243	1.191	188.313	25.666	188.418	0.206	188.413	0.799	188.485	4.008	201.591	44.453	201.345	0.883	201.366	1.406	201.856	7.375	188.039	73.443	188.116	1.483	188.126	2.553	188.635	14.195	188.426	107.953	188.179	3.743	188.186	4.544	188.698	22.258	188.265	149.379
188.565	0	188.66	0	188.725	0	188.731	-0.003	188.599	13.406	188.665	-0.427	188.675	0.233	188.723	1.191	188.792	25.656	188.897	0.202	188.892	0.799	188.964	4.008	202.071	44.408	201.825	0.883	201.845	1.404	202.335	7.367	188.521	73.372	188.597	1.476	188.607	2.55	189.115	14.17	188.903	107.793	188.659	3.728	188.666	4.525	189.174	22.215	188.745	149.102
189.044	0	189.139	0	189.204	0	189.211	-0.003	189.076	13.395	189.142	-0.431	189.153	0.226	189.2	1.191	189.272	25.646	189.378	0.201	189.373	0.799	189.444	4.008	202.55	44.365	202.305	0.883	202.325	1.404	202.815	7.358	189	73.29	189.077	1.47	189.086	2.543	189.597	14.143	189.384	107.627	189.135	3.721	189.142	4.51	189.656	22.169	189.223	148.821
189.526	0	189.621	0	189.686	0	189.693	-0.003	189.555	13.387	189.621	-0.438	189.631	0.221	189.679	1.189	189.754	25.636	189.859	0.197	189.854	0.799	189.926	4.008	203.028	44.323	202.785	0.885	202.805	1.401	203.293	7.347	189.482	73.209	189.558	1.46	189.568	2.538	190.077	14.118	189.864	107.465	189.617	3.717	189.624	4.494	190.135	22.121	189.703	148.536
190.006	0	190.101	0	190.166	0	190.172	-0.003	190.037	13.37	190.104	-0.449	190.114	0.207	190.162	1.188	190.474	25.618	190.579	0.189	190.574	0.799	190.646	4.003	203.751	44.274	203.262	0.887	203.282	1.401	204.016	7.34	189.962	73.13	190.038	1.45	190.048	2.535	190.795	14.081	190.344	107.303	190.097	3.707	190.103	4.478	190.615	22.069	190.186	148.255
190.486	0	190.581	0	190.646	0	190.653	-0.003	190.517	13.358	190.583	-0.46	190.594	0.196	190.641	1.181	190.952	25.597	191.057	0.176	191.052	0.799	191.124	3.997	204.229	44.221	203.985	0.894	204.005	1.4	204.493	7.327	190.68	73.029	190.757	1.435	190.767	2.525	191.275	14.043	190.826	107.138	190.577	3.696	190.583	4.459	191.097	22.02	190.666	147.982
190.966	0	191.061	0	191.126	0	191.133	-0.002	191.235	13.345	191.302	-0.472	191.312	0.187	191.36	1.178	191.432	25.58	191.537	0.176	191.532	0.799	191.604	3.996	204.709	44.179	204.463	0.896	204.483	1.4	204.974	7.316	191.16	72.922	191.236	1.417	191.246	2.512	191.756	14.015	191.307	106.975	191.059	3.679	191.065	4.443	191.578	21.969	191.144	147.698
191.684	0	191.779	0	191.844	0	191.85	-0.002	191.715	13.339	191.781	-0.479	191.791	0.187	191.839	1.177	191.912	25.568	192.017	0.176	192.012	0.8	192.083	3.995	205.191	44.145	204.944	0.897	204.964	1.4	205.455	7.311	191.641	72.841	191.717	1.41	191.727	2.509	192.236	13.994	191.784	106.817	191.54	3.667	191.546	4.428	192.055	21.921	191.866	147.359
192.166	0	192.261	0	192.326	0	192.333	-0.001	192.194	13.338	192.261	-0.479	192.271	0.187	192.318	1.177	192.391	25.556	192.497	0.176	192.492	0.8	192.563	3.995	205.67	44.111	205.425	0.897	205.445	1.4	205.935	7.296	192.121	72.769	192.197	1.4	192.207	2.506	192.716	13.971	192.503	106.626	192.017	3.652	192.023	4.415	192.775	21.862	192.346	147.022
192.643	0	192.738	0	192.803	0	192.81	0	192.674	13.334	192.74	-0.479	192.751	0.187	192.798	1.172	192.875	25.544	192.98	0.175	192.975	0.802	193.047	3.994	206.15	44.08	205.905	0.899	205.925	1.4	206.415	7.28	192.601	72.693	192.677	1.393	192.687	2.504	193.195	13.946	192.986	106.439	192.736	3.634	192.743	4.401	193.257	21.795	192.826	146.753
193.125	0	193.22	0	193.285	0	193.292	0.001	193.155	13.331	193.221	-0.482	193.231	0.187	193.279	1.171	193.354	25.527	193.46	0.173	193.455	0.805	193.526	3.99	206.629	44.045	206.384	0.899	206.405	1.397	206.894	7.265	193.081	72.614	193.157	1.385	193.167	2.495	193.675	13.921	193.465	106.281	193.219	3.618	193.226	4.381	193.736	21.747	193.306	146.487
193.604	0	193.699	0	193.764	0	193.77	0.001	193.634	13.328	193.701	-0.482	193.711	0.191	193.759	1.171	193.834	25.511	193.939	0.172	193.934	0.806	194.006	3.987	207.109	44.012	206.864	0.899	206.884	1.392	207.373	7.249	193.561	72.528	193.637	1.373	193.647	2.487	194.155	13.892	193.944	106.12	193.698	3.602	193.704	4.365	194.215	21.695	193.786	146.217
194.084	0	194.178	0	194.244	0	194.25	0.001	194.116	13.32	194.182	-0.487	194.192	0.196	194.24	1.17	194.556	25.485	194.661	0.172	194.656	0.806	194.728	3.98	207.828	43.968	207.343	0.897	207.363	1.388	208.093	7.233	194.04	72.442	194.117	1.362	194.126	2.48	194.636	13.863	194.424	105.962	194.177	3.58	194.183	4.346	194.695	21.645	194.264	145.948
194.563	0	194.658	0	194.723	0	194.73	0.001	194.595	13.311	194.662	-0.491	194.672	0.201	194.72	1.168	195.034	25.461	195.14	0.172	195.135	0.806	195.206	3.961	208.308	43.923	208.062	0.894	208.082	1.387	208.572	7.216	194.521	72.35	194.597	1.349	194.607	2.472	195.357	13.818	194.907	105.805	194.657	3.561	194.663	4.327	195.178	21.59	194.744	145.675
195.283	0	195.378	0	195.443	0	195.45	0.001	195.076	13.301	195.142	-0.492	195.153	0.202	195.2	1.162	195.516	25.442	195.621	0.168	195.616	0.806	195.688	3.942	208.789	43.886	208.542	0.893	208.562	1.381	209.054	7.197	195.242	72.24	195.318	1.333	195.328	2.46	195.838	13.777	195.387	105.656	195.139	3.54	195.146	4.305	195.658	21.532	195.467	145.341
195.766	0	195.861	0	195.926	0	195.933	0.001	195.797	13.287	195.863	-0.494	195.874	0.208	195.921	1.152	195.996	25.421	196.102	0.166	196.097	0.806	196.168	3.923	209.267	43.845	209.023	0.891	209.043	1.372	209.532	7.174	195.723	72.133	195.799	1.319	195.809	2.446	196.317	13.745	195.865	105.506	195.62	3.52	195.626	4.289	196.136	21.474	195.943	145.007
196.244	0	196.339	0	196.405	0	196.411	0.001	196.277	13.276	196.343	-0.498	196.353	0.212	196.401	1.139	196.473	25.4	196.579	0.159	196.574	0.804	196.645	3.91	209.748	43.81	209.501	0.891	209.522	1.358	210.013	7.157	196.202	72.049	196.279	1.308	196.289	2.442	196.796	13.715	196.587	105.324	196.098	3.497	196.104	4.276	196.859	21.405	196.423	144.745
196.727	0	196.822	0	196.887	0	196.893	0	196.759	13.268	196.825	-0.498	196.835	0.218	196.883	1.13	196.953	25.387	197.058	0.156	197.053	0.804	197.125	3.898	210.23	43.772	209.982	0.89	210.002	1.348	210.495	7.143	196.681	71.965	196.757	1.298	196.767	2.434	197.277	13.683	197.066	105.144	196.82	3.47	196.827	4.253	197.337	21.337	196.903	144.483
197.207	0	197.302	0	197.367	0	197.373	0	197.236	13.264	197.302	-0.498	197.313	0.229	197.36	1.123	197.432	25.375	197.538	0.15	197.533	0.804	197.604	3.883	210.71	43.731	210.464	0.887	210.484	1.33	210.974	7.122	197.162	71.881	197.239	1.287	197.249	2.424	197.753	13.65	197.545	105.006	197.299	3.446	197.305	4.231	197.817	21.282	197.387	144.228
197.683	0	197.778	0	197.843	0	197.85	0	197.716	13.258	197.783	-0.499	197.793	0.235	197.841	1.108	197.912	25.362	198.017	0.142	198.012	0.804	198.084	3.864	211.43	43.679	210.944	0.884	210.964	1.313	211.695	7.098	197.638	71.8	197.715	1.281	197.724	2.414	198.238	13.623	198.024	104.863	197.778	3.429	197.785	4.21	198.295	21.23	197.866	143.975
198.163	0	198.258	0	198.323	0	198.329	0	198.196	13.251	198.262	-0.501	198.273	0.235	198.32	1.095	198.633	25.353	198.739	0.14	198.734	0.804	198.805	3.845	211.909	43.636	211.664	0.872	211.685	1.297	212.174	7.085	198.123	71.721	198.199	1.273	198.209	2.401	198.717	13.596	198.504	104.725	198.257	3.408	198.263	4.192	198.775	21.176	198.346	143.721
198.645	0	198.739	0	198.805	0	198.811	-0.001	198.676	13.25	198.742	-0.502	198.752	0.24	198.8	1.08	199.116	25.338	199.221	0.139	199.216	0.806	199.288	3.837	212.388	43.6	212.143	0.869	212.163	1.291	212.653	7.077	198.602	71.642	198.679	1.268	198.689	2.387	199.438	13.557	198.987	104.587	198.736	3.39	198.743	4.179	199.259	21.126	198.826	143.468
199.365	0	199.46	0	199.525	0	199.532	-0.002	199.158	13.245	199.224	-0.502	199.234	0.24	199.282	1.07	199.595	25.324	199.701	0.136	199.696	0.809	199.767	3.825	212.87	43.56	212.623	0.863	212.643	1.283	213.135	7.072	199.323	71.546	199.4	1.262	199.409	2.377	199.915	13.52	199.466	104.445	199.22	3.375	199.227	4.167	199.737	21.075	199.547	143.15
199.845	0	199.94	0	200.005	0	200.011	-0.003	199.875	13.236	199.941	-0.502	199.952	0.24	199.999	1.062	200.075	25.309	200.181	0.126	200.176	0.814	200.247	3.813	213.35	43.521	213.104	0.854	213.124	1.282	213.614	7.064	199.8	71.449	199.876	1.246	199.886	2.361	200.395	13.493	199.943	104.303	199.699	3.356	199.705	4.152	200.214	21.024	200.024	142.837
200.326	0	200.421	0	200.486	0	200.492	-0.003	200.355	13.229	200.421	-0.507	200.432	0.24	200.479	1.052	200.554	25.299	200.66	0.12	200.655	0.816	200.726	3.805	213.83	43.485	213.584	0.846	213.604	1.276	214.095	7.048	200.28	71.38	200.356	1.233	200.366	2.352	200.874	13.466	200.668	104.136	200.176	3.335	200.183	4.14	200.939	20.97	200.507	142.588
200.804	0	200.899	0	200.964	0	200.97	-0.003	200.837	13.213	200.903	-0.51	200.914	0.24	200.961	1.045	201.036	25.284	201.141	0.119	201.136	0.816	201.208	3.796	214.31	43.449	214.064	0.839	214.084	1.268	214.574	7.034	200.759	71.308	200.836	1.227	200.846	2.344	201.358	13.433	201.143	103.958	200.901	3.314	200.907	4.125	201.414	20.91	200.987	142.339
201.287	0	201.382	0	201.447	0	201.454	-0.003	201.315	13.197	201.381	-0.512	201.392	0.24	201.439	1.038	201.516	25.27	201.621	0.117	201.616	0.817	201.688	3.79	214.791	43.419	214.544	0.835	214.564	1.263	215.056	7.022	201.243	71.231	201.32	1.221	201.329	2.33	201.834	13.404	201.626	103.821	201.376	3.292	201.382	4.101	201.898	20.857	201.465	142.093
201.767	0	201.862	0	201.927	0	201.934	-0.003	201.798	13.188	201.865	-0.512	201.875	0.235	201.923	1.034	201.996	25.258	202.101	0.116	202.096	0.819	202.168	3.79	215.272	43.39	215.026	0.833	215.046	1.255	215.537	7.012	201.72	71.157	201.796	1.211	201.806	2.319	202.316	13.381	202.105	103.678	201.859	3.275	201.866	4.083	202.376	20.808	201.946	141.842
202.246	0	202.341	0	202.407	0	202.413	-0.003	202.276	13.174	202.342	-0.512	202.352	0.234	202.4	1.032	202.473	25.243	202.578	0.115	202.573	0.819	202.645	3.79	215.992	43.356	215.506	0.832	215.526	1.248	216.257	6.996	202.202	71.081	202.278	1.204	202.288	2.309	203.034	13.345	202.585	103.538	202.338	3.262	202.345	4.065	202.856	20.761	202.424	141.591
202.727	0	202.822	0	202.887	0	202.894	-0.003	202.756	13.166	202.822	-0.512	202.832	0.232	202.88	1.023	203.195	25.226	203.301	0.112	203.296	0.821	203.367	3.79	216.472	43.318	216.226	0.832	216.247	1.24	216.737	6.977	202.919	70.985	202.995	1.195	203.005	2.292	203.514	13.31	203.066	103.401	202.818	3.253	202.824	4.047	203.338	20.714	202.904	141.346
203.447	0	203.542	0	203.607	0	203.613	-0.002	203.235	13.16	203.302	-0.512	203.312	0.225	203.36	1.009	203.675	25.212	203.78	0.109	203.775	0.822	203.847	3.79	216.952	43.275	216.706	0.831	216.726	1.236	217.216	6.948	203.399	70.893	203.475	1.189	203.485	2.278	203.996	13.285	203.547	103.265	203.299	3.239	203.306	4.03	203.818	20.672	203.623	141.049
203.926	0	204.021	0	204.086	0	204.093	-0.002	203.959	13.149	204.026	-0.512	204.036	0.225	204.083	1.008	204.153	25.203	204.258	0.109	204.253	0.83	204.325	3.79	217.431	43.222	217.186	0.823	217.206	1.225	217.695	6.908	203.881	70.82	203.957	1.188	203.967	2.274	204.475	13.255	204.025	103.122	203.78	3.228	203.786	4.019	204.296	20.626	204.103	140.748
204.403	0	204.498	0	204.563	0	204.569	-0.002	204.439	13.135	204.505	-0.512	204.515	0.22	204.563	0.998	204.636	25.192	204.741	0.109	204.736	0.83	204.808	3.79	217.91	43.169	217.665	0.802	217.685	1.203	218.175	6.872	204.36	70.743	204.437	1.181	204.447	2.263	204.957	13.227	204.504	102.982	204.257	3.221	204.264	4.003	204.776	20.579	204.586	140.507
204.885	0	204.98	0	205.045	0	205.052	-0.002	204.918	13.122	204.984	-0.512	204.995	0.216	205.042	0.992	205.114	25.178	205.22	0.108	205.215	0.83	205.286	3.79	218.39	43.116	218.144	0.781	218.164	1.187	218.654	6.84	204.842	70.662	204.918	1.172	204.928	2.251	205.435	13.204	205.224	102.81	204.737	3.211	204.744	3.98	205.495	20.523	205.064	140.27
205.364	0	205.459	0	205.524	0	205.531	-0.002	205.399	13.111	205.466	-0.512	205.476	0.214	205.523	0.984	205.594	25.168	205.7	0.107	205.695	0.831	205.766	3.79	219.108	43.038	218.624	0.761	218.644	1.177	219.373	6.792	205.321	70.585	205.397	1.166	205.407	2.248	205.916	13.174	205.704	102.636	205.457	3.202	205.463	3.955	205.975	20.458	205.544	140.032
205.844	0	205.939	0	206.004	0	206.011	-0.001	205.877	13.096	205.944	-0.514	205.954	0.208	206.002	0.969	206.074	25.162	206.179	0.107	206.174	0.831	206.246	3.783	232.32	42.91	219.342	0.731	219.362	1.168	232.585	6.787	205.801	70.512	205.878	1.156	205.887	2.24	206.396	13.15	206.183	102.502	205.937	3.185	205.944	3.933	206.455	20.414	206.026	139.798
206.325	0	206.42	0	206.485	0	206.492	0	206.356	13.089	206.423	-0.516	206.433	0.208	206.481	0.96	206.795	25.15	206.901	0.106	206.896	0.832	206.967	3.775	232.799	42.843	232.554	0.631	232.574	1.164	233.064	6.754	206.281	70.444	206.357	1.153	206.367	2.238	207.114	13.123	206.668	102.368	206.416	3.176	206.423	3.92	206.939	20.369	206.508	139.565
207.046	0	207.141	0	207.206	0	207.213	0.001	206.836	13.08	206.902	-0.519	206.913	0.207	206.96	0.953	207.274	25.133	207.379	0.104	207.374	0.832	207.446	3.759	233.281	42.784	233.033	0.61	233.053	1.152	233.546	6.715	206.999	70.352	207.075	1.145	207.085	2.237	207.595	13.083	207.144	102.236	206.901	3.157	206.907	3.908	207.415	20.321	206.988	139.329
207.526	0	207.621	0	207.686	0	207.692	0.001	207.316	13.069	207.382	-0.525	207.393	0.204	207.44	0.937	207.754	25.121	207.859	0.101	207.854	0.832	207.925	3.749	233.757	42.727	233.515	0.591	233.535	1.142	234.021	6.679	207.48	70.256	207.556	1.134	207.566	2.234	208.078	13.051	207.628	102.102	207.377	3.142	207.383	3.897	207.899	20.273	207.703	139.03
208.005	0	208.1	0	208.166	0	208.172	0.001	208.037	13.053	208.103	-0.53	208.114	0.197	208.161	0.919	208.234	25.109	208.339	0.098	208.334	0.832	208.406	3.744	234.241	42.667	233.991	0.574	234.011	1.142	234.506	6.64	207.963	70.181	208.039	1.124	208.049	2.232	208.558	13.03	208.107	101.97	207.861	3.128	207.867	3.889	208.379	20.231	208.187	138.735
208.483	0	208.578	0	208.644	0	208.65	0.001	208.517	13.04	208.583	-0.53	208.593	0.192	208.641	0.91	208.715	25.094	208.82	0.09	208.815	0.832	208.887	3.739	234.721	42.605	234.476	0.557	234.496	1.126	234.986	6.605	208.443	70.112	208.519	1.121	208.529	2.229	209.035	13.003	208.587	101.84	208.34	3.118	208.347	3.877	208.858	20.185	208.666	138.503
208.968	0	209.063	0	209.129	0	209.135	0.001	208.995	13.027	209.061	-0.53	209.071	0.186	209.119	0.896	209.197	25.08	209.302	0.082	209.297	0.827	209.368	3.726	235.201	42.548	234.955	0.537	234.975	1.113	235.466	6.571	208.92	70.039	208.997	1.118	209.007	2.226	209.517	12.967	209.305	101.669	208.82	3.105	208.827	3.859	209.576	20.122	209.146	138.268
209.444	0	209.539	0	209.604	0	209.61	0.001	209.479	13.015	209.545	-0.53	209.555	0.176	209.603	0.881	209.676	25.071	209.782	0.072	209.777	0.822	209.848	3.718	235.918	42.479	235.435	0.523	235.455	1.102	236.183	6.536	209.402	69.966	209.479	1.11	209.488	2.215	209.998	12.93	209.785	101.5	209.538	3.086	209.545	3.836	210.056	20.063	209.628	138.03
209.923	0	210.018	0	210.083	0	210.09	0.001	209.955	13.01	210.021	-0.53	210.031	0.169	210.079	0.874	210.156	25.054	210.262	0.067	210.257	0.821	210.328	3.713	236.398	42.407	236.152	0.515	236.173	1.098	236.663	6.502	209.883	69.898	209.959	1.106	209.969	2.203	210.478	12.898	210.264	101.37	210.018	3.072	210.024	3.816	210.535	20.015	210.107	137.795
210.404	0	210.499	0	210.564	0	210.571	0	210.437	13.006	210.503	-0.528	210.513	0.16	210.561	0.873	210.873	25.031	210.978	0.061	210.973	0.812	211.045	3.7	236.878	42.353	236.632	0.514	236.652	1.097	237.143	6.475	210.363	69.827	210.439	1.104	210.449	2.189	211.195	12.863	210.744	101.235	210.497	3.062	210.503	3.795	211.015	19.967	210.586	137.558
211.128	0	211.223	0	211.288	0	211.294	-0.001	210.917	13.002	210.983	-0.525	210.993	0.153	211.041	0.873	211.356	25.014	211.462	0.05	211.457	0.801	211.528	3.688	237.361	42.3	237.112	0.514	237.132	1.097	237.626	6.452	211.08	69.739	211.156	1.098	211.166	2.173	211.677	12.827	211.228	101.102	210.977	3.049	210.983	3.775	211.499	19.925	211.066	137.325
211.605	0	211.7	0	211.765	0	211.771	-0.001	211.398	13.001	211.464	-0.525	211.474	0.152	211.522	0.873	211.835	25.007	211.94	0.046	211.935	0.799	212.007	3.686	237.838	42.251	237.595	0.514	237.615	1.096	238.103	6.433	211.562	69.653	211.638	1.09	211.648	2.162	212.156	12.804	211.708	100.97	211.461	3.034	211.468	3.76	211.979	19.887	211.545	137.099
212.084	0	212.179	0	212.245	0	212.251	-0.001	211.877	12.995	211.943	-0.525	211.954	0.151	212.001	0.87	212.314	24.997	212.419	0.042	212.414	0.798	212.486	3.685	238.318	42.203	238.073	0.511	238.093	1.095	238.583	6.412	212.042	69.58	212.118	1.081	212.128	2.151	212.636	12.785	212.186	100.833	211.941	3.018	211.947	3.746	212.457	19.846	212.267	136.813
212.564	0	212.659	0	212.724	0	212.73	-0.001	212.596	12.98	212.662	-0.525	212.672	0.15	212.72	0.868	212.794	24.981	212.899	0.03	212.894	0.797	212.966	3.684	238.798	42.151	238.552	0.511	238.573	1.092	239.063	6.392	212.521	69.509	212.597	1.073	212.607	2.143	213.117	12.773	212.666	100.698	212.419	2.999	212.425	3.725	212.937	19.81	212.745	136.526
213.044	0	213.139	0	213.204	0	213.21	-0.001	213.077	12.971	213.144	-0.525	213.154	0.15	213.202	0.867	213.277	24.968	213.382	0.025	213.377	0.796	213.449	3.683	239.28	42.096	239.032	0.514	239.052	1.091	239.544	6.371	213.002	69.442	213.078	1.065	213.088	2.14	213.597	12.753	213.384	100.53	212.899	2.982	212.905	3.711	213.655	19.764	213.226	136.297
213.524	0	213.619	0	213.685	0	213.691	-0.001	213.558	12.962	213.624	-0.528	213.634	0.15	213.682	0.866	213.753	24.953	213.858	0.017	213.853	0.795	213.925	3.68	240.002	42.035	239.514	0.514	239.534	1.086	240.267	6.349	213.482	69.372	213.558	1.06	213.568	2.132	214.076	12.725	213.864	100.362	213.617	2.962	213.623	3.692	214.135	19.707	213.705	136.071
214.004	0	214.099	0	214.164	0	214.171	-0.001	214.039	12.952	214.105	-0.531	214.115	0.15	214.163	0.866	214.232	24.941	214.338	0.011	214.333	0.792	214.404	3.679	240.482	41.975	240.236	0.514	240.256	1.08	240.746	6.327	213.961	69.3	214.038	1.045	214.047	2.123	214.558	12.697	214.348	100.229	214.097	2.937	214.103	3.664	214.619	19.663	214.187	135.849
214.484	0	214.579	0	214.644	0	214.651	-0.001	214.519	12.948	214.585	-0.531	214.595	0.151	214.643	0.866	214.714	24.93	214.819	0.004	214.814	0.79	214.886	3.672	240.961	41.923	240.716	0.514	240.736	1.076	241.226	6.308	214.443	69.23	214.519	1.035	214.529	2.117	215.037	12.676	214.828	100.102	214.581	2.922	214.587	3.646	215.099	19.617	214.666	135.634
214.964	0	215.059	0	215.124	0	215.13	-0.001	214.998	12.948	215.064	-0.531	215.074	0.152	215.122	0.865	215.435	24.919	215.541	0.001	215.536	0.785	215.607	3.667	241.438	41.875	241.195	0.516	241.215	1.067	241.702	6.289	214.922	69.165	214.998	1.028	215.008	2.107	215.756	12.651	215.305	99.974	215.061	2.905	215.067	3.626	215.577	19.572	215.146	135.422
215.685	0	215.78	0	215.845	0	215.852	-0.001	215.477	12.947	215.543	-0.531	215.553	0.151	215.601	0.863	215.915	24.905	216.02	0.001	216.015	0.78	216.087	3.659	241.921	41.832	241.672	0.516	241.692	1.059	242.186	6.274	215.641	69.084	215.718	1.026	215.727	2.102	216.236	12.622	215.786	99.846	215.538	2.891	215.545	3.603	216.057	19.526	215.625	135.206
216.165	0	216.26	0	216.325	0	216.332	-0.001	215.957	12.944	216.023	-0.531	216.033	0.15	216.081	0.863	216.395	24.9	216.501	0	216.496	0.776	216.567	3.651	242.4	41.798	242.155	0.516	242.175	1.047	242.665	6.263	216.121	69.001	216.197	1.023	216.207	2.094	216.718	12.602	216.266	99.722	216.019	2.877	216.025	3.58	216.538	19.482	216.343	134.94
216.645	0	216.74	0	216.805	0	216.811	-0.001	216.679	12.942	216.745	-0.524	216.755	0.15	216.803	0.862	216.876	24.893	216.982	0	216.977	0.774	217.048	3.64	242.88	41.757	242.635	0.516	242.655	1.04	243.145	6.247	216.603	68.942	216.68	1.022	216.689	2.092	217.197	12.58	216.746	99.599	216.499	2.865	216.506	3.558	217.017	19.434	216.825	134.676
217.127	0	217.222	0	217.287	0	217.293	-0.001	217.158	12.934	217.224	-0.524	217.234	0.15	217.282	0.862	217.356	24.88	217.462	0	217.457	0.77	217.528	3.632	243.36	41.718	243.114	0.516	243.135	1.028	243.625	6.238	217.082	68.876	217.158	1.02	217.168	2.091	217.677	12.554	217.467	99.446	216.979	2.852	216.986	3.536	217.738	19.365	217.304	134.46
217.605	0	217.7	0	217.765	0	217.772	-0.001	217.64	12.926	217.706	-0.524	217.716	0.147	217.764	0.859	217.836	24.867	217.942	0	217.937	0.766	218.008	3.626	244.077	41.662	243.595	0.514	243.615	1.018	244.342	6.228	217.562	68.801	217.638	1.014	217.648	2.082	218.156	12.53	217.944	99.292	217.7	2.831	217.706	3.502	218.215	19.305	217.787	134.243
218.085	0	218.18	0	218.245	0	218.252	-0.001	218.116	12.919	218.182	-0.522	218.192	0.141	218.24	0.858	218.314	24.847	218.42	0	218.415	0.764	218.486	3.622	244.562	41.613	244.311	0.504	244.331	1.002	244.827	6.228	218.041	68.728	218.118	1.01	218.127	2.077	218.635	12.509	218.424	99.163	218.177	2.814	218.183	3.475	218.695	19.265	218.266	134.024
218.567	0	218.662	0	218.727	0	218.734	-0.001	218.595	12.904	218.662	-0.522	218.672	0.139	218.72	0.857	218.793	24.825	218.899	0	218.894	0.757	218.965	3.617	245.039	41.58	244.796	0.504	244.816	0.99	245.304	6.228	218.52	68.651	218.597	1	218.606	2.07	219.357	12.473	218.909	99.035	218.657	2.799	218.663	3.461	219.18	19.22	218.746	133.801
219.044	0	219.139	0	219.204	0	219.21	-0.001	219.08	12.89	219.146	-0.522	219.156	0.138	219.204	0.854	219.513	24.803	219.618	0.007	219.613	0.749	219.685	3.604	245.521	41.548	245.273	0.504	245.293	0.99	245.786	6.228	219.242	68.555	219.319	0.986	219.329	2.06	219.839	12.447	219.388	98.908	219.142	2.788	219.148	3.446	219.659	19.171	219.225	133.575
219.764	0	219.859	0	219.924	0	219.93	-0.001	219.557	12.884	219.623	-0.524	219.633	0.138	219.681	0.853	219.993	24.782	220.098	0.013	220.093	0.741	220.165	3.594	246.001	41.517	245.756	0.504	245.776	0.99	246.266	6.228	219.724	68.468	219.8	0.98	219.81	2.051	220.319	12.423	219.867	98.784	219.621	2.781	219.627	3.429	220.139	19.122	219.944	133.297
220.243	0	220.338	0	220.404	0	220.41	-0.001	220.275	12.874	220.342	-0.524	220.352	0.133	220.4	0.848	220.473	24.757	220.578	0.014	220.573	0.736	220.645	3.586	246.481	41.491	246.236	0.504	246.256	0.99	246.746	6.241	220.204	68.395	220.28	0.98	220.29	2.046	220.797	12.398	220.347	98.659	220.1	2.772	220.107	3.411	220.619	19.07	220.427	133.023
220.724	0	220.819	0	220.885	0	220.891	-0.001	220.757	12.856	220.823	-0.526	220.834	0.131	220.881	0.84	220.954	24.736	221.06	0.014	221.055	0.736	221.126	3.582	246.958	41.463	246.715	0.51	246.735	0.99	247.223	6.254	220.682	68.324	220.759	0.975	220.768	2.042	221.275	12.375	220.827	98.536	220.58	2.763	220.587	3.394	221.098	19.027	220.907	132.807
221.204	0	221.299	0	221.364	0	221.371	-0.001	221.237	12.842	221.303	-0.529	221.314	0.13	221.361	0.836	221.433	24.715	221.539	0.014	221.534	0.734	221.605	3.576	247.438	41.428	247.192	0.527	247.213	0.995	247.703	6.259	221.16	68.253	221.237	0.965	221.247	2.037	221.755	12.353	221.548	98.38	221.06	2.753	221.066	3.382	221.819	18.975	221.384	132.588
221.684	0	221.779	0	221.844	0	221.851	-0.001	221.718	12.826	221.785	-0.531	221.795	0.13	221.843	0.835	221.913	24.693	222.018	0.014	222.013	0.734	222.085	3.567	247.919	41.385	247.672	0.548	247.692	1	248.184	6.259	221.64	68.183	221.716	0.951	221.726	2.032	222.235	12.336	222.028	98.224	221.78	2.731	221.787	3.367	222.3	18.92	221.865	132.376
222.164	0	222.259	0	222.324	0	222.33	-0.001	222.195	12.811	222.261	-0.54	222.272	0.128	222.319	0.826	222.396	24.667	222.501	0.014	222.496	0.734	222.568	3.56	248.639	41.336	248.153	0.569	248.173	1.009	248.903	6.259	222.12	68.113	222.196	0.939	222.206	2.028	222.717	12.315	222.505	98.1	222.261	2.716	222.268	3.35	222.776	18.881	222.347	132.165
222.643	0	222.738	0	222.804	0	222.81	-0.002	222.675	12.799	222.741	-0.548	222.751	0.127	222.799	0.821	222.874	24.648	222.979	0.01	222.974	0.734	223.046	3.555	249.121	41.29	248.873	0.581	248.893	1.012	249.386	6.259	222.602	68.042	222.678	0.929	222.688	2.024	223.435	12.291	222.985	97.954	222.738	2.705	222.744	3.336	223.256	18.829	222.824	131.955
223.123	0	223.218	0	223.283	0	223.29	-0.002	223.16	12.785	223.226	-0.557	223.237	0.126	223.284	0.817	223.593	24.623	223.699	0	223.694	0.734	223.765	3.546	249.599	41.254	249.356	0.582	249.376	1.015	249.863	6.259	223.32	67.955	223.396	0.915	223.406	2.02	223.915	12.261	223.466	97.788	223.218	2.678	223.224	3.319	223.737	18.767	223.304	131.747
223.846	0	223.941	0	224.006	0	224.013	-0.001	223.638	12.764	223.704	-0.565	223.714	0.126	223.762	0.808	224.076	24.605	224.181	-0.003	224.176	0.734	224.248	3.532	250.08	41.218	249.833	0.585	249.853	1.015	250.345	6.253	223.8	67.867	223.876	0.9	223.886	2.01	224.394	12.237	223.948	97.624	223.699	2.647	223.706	3.299	224.22	18.706	223.785	131.544
224.326	0	224.421	0	224.486	0	224.492	-0.001	224.116	12.741	224.182	-0.576	224.193	0.126	224.24	0.798	224.557	24.586	224.662	-0.01	224.657	0.734	224.729	3.521	250.56	41.185	250.314	0.585	250.334	1.016	250.825	6.245	224.28	67.791	224.356	0.888	224.366	2.003	224.879	12.213	224.429	97.452	224.181	2.619	224.188	3.281	224.7	18.641	224.506	131.283
224.805	0	224.9	0	224.966	0	224.972	-0.001	224.839	12.718	224.906	-0.588	224.916	0.126	224.964	0.784	225.034	24.572	225.14	-0.018	225.135	0.734	225.206	3.517	251.042	41.148	250.794	0.586	250.814	1.016	251.306	6.235	224.764	67.717	224.84	0.876	224.85	2.003	225.356	12.194	224.908	97.274	224.662	2.59	224.668	3.279	225.179	18.568	224.986	131.025
225.285	0	225.38	0	225.445	0	225.452	-0.001	225.317	12.704	225.384	-0.589	225.394	0.127	225.442	0.775	225.515	24.556	225.621	-0.023	225.616	0.734	225.687	3.511	251.521	41.115	251.276	0.586	251.296	1.016	251.786	6.222	225.241	67.646	225.317	0.868	225.327	2.002	225.836	12.173	232.09	97.112	225.141	2.559	225.147	3.265	232.362	18.531	225.464	130.824
225.763	0	225.858	0	225.924	0	225.93	-0.001	225.797	12.693	225.863	-0.591	225.873	0.127	225.921	0.77	225.997	24.541	226.103	-0.031	226.098	0.734	226.169	3.495	252.001	41.08	251.756	0.586	251.776	1.016	252.266	6.212	225.721	67.579	225.797	0.861	225.807	2.002	226.315	12.143	232.57	96.93	232.323	2.478	232.33	3.258	232.841	18.463	225.945	130.625
226.244	0	226.339	0	226.404	0	226.411	-0.001	226.277	12.68	226.343	-0.597	226.353	0.127	226.401	0.759	226.473	24.529	226.579	-0.041	226.574	0.734	226.645	3.483	252.481	41.046	252.235	0.587	252.256	1.016	252.746	6.205	226.2	67.51	226.277	0.845	226.287	1.999	226.795	12.117	233.051	96.753	232.803	2.453	232.809	3.248	233.322	18.393	226.425	130.429
226.726	0	226.821	0	226.886	0	226.892	-0.001	226.757	12.674	226.823	-0.6	226.833	0.127	226.881	0.754	226.953	24.516	227.059	-0.049	227.054	0.734	227.125	3.471	253.201	41.003	252.715	0.587	252.735	1.016	253.466	6.2	226.681	67.445	226.757	0.831	226.767	1.994	227.516	12.089	233.771	96.529	233.284	2.428	233.29	3.242	234.042	18.314	226.905	130.236
227.208	0	227.303	0	227.368	0	227.375	-0.001	227.238	12.67	227.304	-0.602	227.314	0.127	227.362	0.753	227.674	24.496	227.78	-0.067	227.775	0.734	227.846	3.461	253.679	40.959	253.435	0.587	253.456	1.016	253.943	6.189	227.401	67.362	227.477	0.816	227.487	1.994	227.996	12.066	234.251	96.312	234.004	2.4	234.011	3.232	234.522	18.235	227.387	130.043
227.928	0	228.023	0	228.088	0	228.095	-0.001	227.716	12.659	227.782	-0.609	227.793	0.127	227.84	0.751	228.153	24.478	228.258	-0.077	228.253	0.733	228.325	3.45	254.158	40.928	253.913	0.587	253.933	1.016	254.423	6.181	227.881	67.28	227.957	0.8	227.967	1.992	228.475	12.042	234.731	96.139	234.484	2.376	234.49	3.212	235.002	18.176	228.105	129.803
228.405	0	228.5	0	228.565	0	228.571	-0.002	228.197	12.648	228.264	-0.623	228.274	0.123	228.322	0.739	228.637	24.469	228.742	-0.085	228.737	0.732	228.809	3.444	254.638	40.898	254.392	0.586	254.413	1.016	254.903	6.179	228.361	67.217	228.437	0.785	228.447	1.987	228.959	12.02	235.211	95.966	234.964	2.356	234.97	3.197	235.482	18.113	228.588	129.564
228.887	0	228.982	0	229.047	0	229.053	-0.002	228.916	12.64	228.983	-0.637	228.993	0.12	229.041	0.731	229.116	24.452	229.221	-0.097	229.216	0.722	229.288	3.431	255.121	40.867	254.872	0.584	254.892	1.016	255.386	6.177	228.845	67.149	228.921	0.771	228.931	1.98	229.436	12.003	235.689	95.799	235.444	2.337	235.45	3.178	235.96	18.057	229.067	129.371
229.366	0	229.461	0	229.526	0	229.532	-0.002	229.397	12.626	229.463	-0.646	229.473	0.12	229.521	0.731	229.596	24.434	229.702	-0.106	229.697	0.72	229.768	3.424	255.601	40.837	255.356	0.583	255.376	1.016	255.866	6.177	229.322	67.082	229.398	0.76	229.408	1.977	229.918	11.982	236.169	95.634	235.922	2.326	235.928	3.167	236.44	18.003	229.546	129.176
229.846	0	229.941	0	230.007	0	230.013	-0.002	229.878	12.621	229.944	-0.647	229.955	0.118	230.002	0.731	230.074	24.418	230.179	-0.113	230.174	0.719	230.245	3.419	256.078	40.801	255.835	0.582	255.855	1.014	256.343	6.176	229.803	67.01	229.88	0.75	229.89	1.973	230.398	11.964	236.649	95.471	236.402	2.318	236.408	3.159	236.92	17.949	230.027	128.983
230.324	0	230.418	0	230.484	0	230.49	-0.002	230.358	12.617	230.424	-0.649	230.434	0.117	230.482	0.73	230.554	24.406	230.66	-0.115	230.655	0.718	230.726	3.415	256.797	40.76	256.312	0.581	256.332	1.009	257.062	6.17	230.283	66.943	230.359	0.745	230.369	1.968	230.878	11.949	237.369	95.274	236.881	2.317	236.888	3.155	237.641	17.882	230.505	128.795
230.807	0	230.902	0	230.968	0	230.974	-0.002	230.837	12.608	230.904	-0.652	230.914	0.115	230.962	0.73	231.035	24.39	231.14	-0.122	231.135	0.716	231.207	3.412	257.282	40.719	257.032	0.581	257.052	1.003	257.547	6.164	230.763	66.879	230.839	0.744	230.849	1.967	231.597	11.938	237.846	95.075	237.602	2.314	237.609	3.151	238.118	17.814	230.985	128.604
231.284	0	231.379	0	231.444	0	231.451	-0.002	231.317	12.596	231.383	-0.66	231.393	0.113	231.441	0.73	231.516	24.371	231.622	-0.131	231.617	0.714	231.688	3.406	257.758	40.688	257.516	0.581	257.537	0.996	258.023	6.159	231.482	66.796	231.558	0.736	231.568	1.966	232.079	11.921	238.328	94.923	238.079	2.306	238.086	3.132	238.599	17.76	231.465	128.407
232.005	0	232.1	0	232.165	0	232.171	-0.002	231.796	12.586	231.863	-0.663	231.873	0.113	231.921	0.73	232.235	24.347	232.34	-0.134	232.335	0.711	232.407	3.397	258.238	40.652	257.993	0.582	258.013	0.993	258.503	6.149	231.964	66.712	232.041	0.731	232.051	1.964	232.559	11.903	238.808	94.772	238.561	2.3	238.567	3.119	239.079	17.711	232.186	128.162
232.485	0	232.58	0	232.645	0	232.652	-0.002	232.278	12.575	232.344	-0.668	232.354	0.113	232.402	0.73	232.715	24.319	232.821	-0.138	232.816	0.71	232.887	3.384	258.718	40.617	258.472	0.582	258.492	0.99	258.983	6.135	232.444	66.642	232.52	0.723	232.53	1.963	233.036	11.888	239.288	94.621	239.041	2.288	239.047	3.105	239.559	17.662	232.665	127.918
232.965	0	233.06	0	233.125	0	233.132	-0.002	232.757	12.566	232.824	-0.673	232.834	0.113	232.882	0.73	233.193	24.301	233.298	-0.138	233.293	0.71	233.365	3.378	259.2	40.583	258.952	0.581	258.972	0.987	259.465	6.119	232.921	66.577	232.997	0.723	233.007	1.963	233.518	11.876	239.771	94.475	239.521	2.275	239.527	3.091	240.043	17.614	233.145	127.726
233.446	0	233.541	0	233.606	0	233.613	-0.002	233.479	12.557	233.546	-0.676	233.556	0.113	233.604	0.728	233.674	24.287	233.779	-0.138	233.774	0.71	233.846	3.372	259.678	40.552	259.435	0.581	259.455	0.982	259.942	6.108	233.403	66.52	233.479	0.722	233.489	1.963	233.997	11.866	240.251	94.328	240.004	2.27	240.011	3.078	240.522	17.574	233.627	127.533
233.928	0	234.022	0	234.088	0	234.094	-0.002	233.956	12.544	234.022	-0.679	234.032	0.113	234.08	0.728	234.157	24.272	234.262	-0.139	234.257	0.71	234.329	3.364	260.162	40.52	259.912	0.58	259.932	0.977	260.427	6.101	233.882	66.455	233.958	0.722	233.968	1.963	234.476	11.848	240.971	94.149	240.484	2.262	240.49	3.069	241.242	17.524	234.104	127.34
234.407	0	234.502	0	234.567	0	234.574	-0.002	234.439	12.536	234.505	-0.679	234.515	0.116	234.563	0.728	234.636	24.256	234.741	-0.139	234.736	0.71	234.808	3.36	260.642	40.486	260.396	0.577	260.417	0.972	260.907	6.083	234.361	66.389	234.438	0.722	234.447	1.963	234.955	11.834	241.451	93.975	241.204	2.257	241.21	3.053	241.722	17.473	234.587	127.149
234.888	0	234.983	0	235.048	0	235.055	-0.002	234.916	12.527	234.982	-0.679	234.993	0.12	235.04	0.726	235.117	24.239	235.223	-0.14	235.218	0.711	235.289	3.355	261.358	40.444	260.876	0.573	260.896	0.962	261.623	6.063	234.84	66.324	234.917	0.723	234.927	1.964	235.676	11.819	241.93	93.844	241.683	2.243	241.69	3.039	242.201	17.43	235.067	126.959
235.367	0	235.462	0	235.527	0	235.533	-0.002	235.4	12.515	235.466	-0.679	235.477	0.126	235.524	0.726	235.835	24.219	235.94	-0.14	235.935	0.717	236.007	3.352	261.841	40.404	261.592	0.572	261.612	0.951	262.106	6.041	235.561	66.243	235.637	0.725	235.647	1.965	236.161	11.808	242.41	93.716	242.163	2.235	242.169	3.029	242.681	17.392	235.548	126.77
235.847	0	235.942	0	236.007	0	236.014	-0.001	235.88	12.505	235.946	-0.679	235.956	0.134	236.004	0.725	236.317	24.199	236.422	-0.144	236.417	0.717	236.489	3.344	262.321	40.373	262.076	0.572	262.096	0.941	262.586	6.03	236.046	66.164	236.122	0.725	236.132	1.965	236.636	11.796	242.89	93.583	242.643	2.234	242.649	3.016	243.161	17.348	236.265	126.534
236.568	0	236.663	0	236.729	0	236.735	-0.001	236.358	12.492	236.424	-0.679	236.435	0.14	236.482	0.725	236.796	24.182	236.902	-0.146	236.897	0.717	236.968	3.337	262.801	40.342	262.555	0.572	262.575	0.934	263.066	6.012	236.521	66.102	236.597	0.727	236.607	1.965	237.115	11.778	243.369	93.456	243.122	2.22	243.129	3.001	243.641	17.307	236.747	126.295
237.048	0	237.143	0	237.208	0	237.215	-0.001	237.079	12.485	237.146	-0.67	237.156	0.153	237.204	0.725	237.277	24.168	237.383	-0.147	237.378	0.717	237.449	3.334	263.279	40.312	263.035	0.572	263.055	0.925	263.544	5.995	237	66.043	237.077	0.729	237.087	1.965	237.595	11.759	243.848	93.329	243.602	2.209	243.609	2.985	244.119	17.264	237.226	126.108
237.527	0	237.622	0	237.687	0	237.693	0	237.559	12.48	237.625	-0.667	237.635	0.165	237.683	0.723	237.757	24.152	237.862	-0.147	237.857	0.717	237.929	3.33	263.76	40.277	263.513	0.572	263.533	0.916	264.025	5.995	237.481	65.982	237.557	0.732	237.567	1.964	238.079	11.741	244.331	93.209	244.081	2.199	244.088	2.966	244.603	17.23	237.706	125.921
238.006	0	238.101	0	238.167	0	238.173	0	238.036	12.474	238.102	-0.667	238.112	0.171	238.16	0.716	238.237	24.134	238.342	-0.152	238.337	0.717	238.409	3.323	264.24	40.243	263.994	0.572	264.014	0.914	264.504	5.991	237.964	65.918	238.041	0.733	238.05	1.964	238.559	11.722	244.811	93.093	244.564	2.194	244.571	2.956	245.082	17.198	238.188	125.732
238.488	0	238.583	0	238.648	0	238.654	0	238.516	12.472	238.582	-0.667	238.592	0.18	238.64	0.708	238.717	24.116	238.823	-0.157	238.818	0.71	238.889	3.315	264.959	40.194	264.474	0.581	264.494	0.914	265.224	5.991	238.444	65.86	238.52	0.733	238.53	1.963	239.037	11.7	245.529	92.954	245.044	2.192	245.051	2.947	245.8	17.161	238.669	125.543
238.966	0	239.061	0	239.126	0	239.132	0.001	238.998	12.464	239.064	-0.663	239.074	0.186	239.122	0.704	239.433	24.089	239.539	-0.167	239.534	0.701	239.605	3.302	265.44	40.154	265.194	0.597	265.214	0.914	265.704	5.991	238.922	65.798	238.998	0.734	239.008	1.96	239.756	11.673	246.009	92.817	245.762	2.192	245.768	2.936	246.281	17.13	239.148	125.356
239.445	0	239.54	0	239.606	0	239.612	0.001	239.477	12.452	239.544	-0.663	239.554	0.19	239.602	0.696	239.913	24.071	240.018	-0.173	240.013	0.693	240.085	3.286	265.922	40.124	265.674	0.61	265.694	0.914	266.187	5.991	239.641	65.72	239.718	0.735	239.728	1.959	240.236	11.645	246.489	92.71	246.242	2.192	246.249	2.931	246.761	17.114	239.627	125.174
239.925	0	240.02	0	240.085	0	240.091	0.001	239.959	12.448	240.025	-0.664	240.036	0.196	240.083	0.684	240.397	24.053	240.502	-0.173	240.497	0.692	240.569	3.282	266.402	40.096	266.157	0.626	266.177	0.914	266.667	5.993	240.121	65.641	240.197	0.736	240.207	1.955	240.719	11.631	246.969	92.599	246.722	2.192	246.729	2.925	247.241	17.091	240.106	124.996
240.648	0	240.743	0	240.809	0	240.815	0.001	240.437	12.447	240.503	-0.664	240.514	0.203	240.561	0.679	240.873	24.04	240.978	-0.173	240.973	0.691	241.045	3.277	266.882	40.069	266.636	0.637	266.656	0.917	267.147	5.995	240.604	65.582	240.68	0.736	240.69	1.951	241.196	11.619	247.452	92.488	247.202	2.192	247.209	2.915	247.723	17.068	240.827	124.769
241.127	0	241.222	0	241.287	0	241.294	0.001	241.16	12.439	241.226	-0.664	241.237	0.207	241.284	0.676	241.354	24.032	241.46	-0.173	241.455	0.691	241.526	3.273	267.359	40.042	267.116	0.646	267.136	0.921	267.624	5.994	241.081	65.522	241.157	0.736	241.167	1.945	241.675	11.599	247.927	92.378	247.684	2.2	247.691	2.908	248.199	17.048	241.304	124.553
241.608	0	241.702	0	241.768	0	241.774	0.001	241.641	12.432	241.707	-0.667	241.717	0.21	241.765	0.669	241.834	24.023	241.939	-0.173	241.934	0.689	242.006	3.268	267.841	40.017	267.593	0.652	267.613	0.922	268.106	5.994	241.561	65.461	241.637	0.736	241.647	1.937	242.155	11.579	248.407	92.268	248.16	2.2	248.167	2.904	248.679	17.024	241.789	124.38
242.087	0	242.182	0	242.247	0	242.254	0.001	242.121	12.431	242.187	-0.667	242.197	0.21	242.245	0.661	242.316	24.016	242.421	-0.169	242.416	0.689	242.488	3.267	268.561	39.985	268.075	0.652	268.095	0.922	268.825	5.994	242.04	65.401	242.117	0.736	242.126	1.93	242.64	11.563	248.887	92.157	248.64	2.2	248.647	2.904	249.158	16.993	242.268	124.206
242.567	0	242.662	0	242.727	0	242.734	0.001	242.6	12.429	242.667	-0.667	242.677	0.21	242.725	0.653	242.795	24.005	242.9	-0.169	242.895	0.684	242.967	3.26	269.04	39.956	268.795	0.652	268.815	0.922	269.305	5.994	242.525	65.345	242.601	0.735	242.611	1.92	243.359	11.54	249.608	92.022	249.12	2.2	249.126	2.891	249.879	16.954	242.746	124.032
243.048	0	243.143	0	243.208	0	243.215	0.001	243.08	12.421	243.146	-0.667	243.157	0.21	243.204	0.644	243.278	23.992	243.383	-0.169	243.378	0.68	243.45	3.255	269.519	39.932	269.275	0.652	269.295	0.922	269.784	5.994	243.244	65.264	243.32	0.728	243.33	1.91	243.839	11.519	250.088	91.896	249.84	2.2	249.847	2.882	250.359	16.915	243.226	123.859
243.527	0	243.622	0	243.687	0	243.694	0	243.557	12.42	243.623	-0.674	243.634	0.21	243.681	0.641	243.996	23.969	244.101	-0.169	244.096	0.671	244.168	3.245	269.999	39.905	269.753	0.652	269.774	0.922	270.263	5.986	243.724	65.188	243.8	0.727	243.81	1.904	244.319	11.503	250.571	91.796	250.321	2.192	250.327	2.873	250.843	16.885	243.707	123.688
244.004	0	244.099	0	244.164	0	244.171	0	244.036	12.42	244.103	-0.677	244.113	0.21	244.161	0.641	244.473	23.952	244.579	-0.169	244.574	0.67	244.645	3.245	270.478	39.876	270.233	0.647	270.253	0.911	270.743	5.97	244.204	65.129	244.28	0.723	244.29	1.9	244.796	11.489	251.051	91.691	250.804	2.185	250.811	2.868	251.322	16.855	244.189	123.513
244.728	0	244.823	0	244.888	0	244.895	0.001	244.516	12.42	244.583	-0.677	244.593	0.21	244.641	0.641	244.956	23.944	245.061	-0.169	245.056	0.67	245.128	3.245	270.958	39.852	270.713	0.64	270.733	0.901	271.223	5.957	244.681	65.075	244.757	0.723	244.767	1.9	245.275	11.481	251.53	91.589	251.284	2.179	251.29	2.861	251.801	16.828	244.907	123.306
245.208	0	245.303	0	245.368	0	245.375	0.001	245.24	12.42	245.307	-0.677	245.317	0.21	245.365	0.641	245.434	23.937	245.539	-0.169	245.534	0.67	245.605	3.245	271.44	39.834	271.192	0.635	271.213	0.901	271.705	5.947	245.161	65.022	245.237	0.723	245.247	1.9	245.76	11.479	252.01	91.489	251.763	2.173	251.769	2.853	252.281	16.795	245.385	123.108
245.687	0	245.782	0	245.847	0	245.853	0.001	245.716	12.421	245.782	-0.677	245.792	0.21	245.84	0.641	245.913	23.93	246.019	-0.167	246.014	0.67	246.085	3.245	271.918	39.818	271.674	0.626	271.694	0.901	272.183	5.936	245.645	64.969	245.721	0.723	245.731	1.9	246.239	11.476	252.49	91.391	252.243	2.165	252.25	2.843	252.761	16.765	245.867	122.951
245.927	0	246.022	0	246.087	0	246.093	0.001	246.2	12.421	246.266	-0.677	246.277	0.214	246.324	0.656	246.398	23.928	246.503	-0.157	246.498	0.67	246.57	3.246	272.638	39.789	272.153	0.617	272.173	0.901	272.903	5.928	246.124	64.926	246.2	0.723	246.21	1.9	246.719	11.476	252.97	91.295	252.723	2.157	252.729	2.835	253.241	16.734	246.348	122.797
246.406	0	246.501	0	246.567	0	246.573	0	246.68	12.421	246.746	-0.665	246.756	0.221	246.804	0.677	246.875	23.918	246.98	-0.135	246.975	0.671	247.047	3.259	273.123	39.756	272.872	0.604	272.892	0.901	273.388	5.919	246.604	64.88	246.68	0.726	246.69	1.904	247.199	11.475	253.447	91.199	253.203	2.152	253.209	2.823	253.719	16.7	246.826	122.639
246.644	0	246.739	0	246.805	0	246.811	0	247.16	12.421	247.226	-0.654	247.236	0.222	247.284	0.686	247.597	23.903	247.703	-0.115	247.698	0.679	247.769	3.265	273.599	39.733	273.357	0.596	273.377	0.901	273.864	5.91	247.084	64.825	247.161	0.735	247.17	1.904	247.915	11.474	254.168	91.078	253.68	2.146	253.687	2.811	254.439	16.666	247.306	122.48
247.13	0	247.225	0	247.29	0	247.296	0	247.637	12.42	247.703	-0.644	247.713	0.227	247.761	0.697	248.074	23.89	248.179	-0.099	248.174	0.686	248.246	3.275	274.079	39.713	273.833	0.586	273.853	0.901	274.344	5.902	247.8	64.753	247.877	0.754	247.886	1.911	248.4	11.472	254.648	90.949	254.401	2.14	254.407	2.806	254.919	16.627	247.789	122.322
247.848	0	247.943	0	248.008	0	248.015	0	248.119	12.412	248.185	-0.624	248.195	0.231	248.243	0.707	248.555	23.88	248.661	-0.078	248.656	0.7	248.727	3.275	274.559	39.689	274.313	0.578	274.334	0.901	274.824	5.899	248.285	64.682	248.361	0.77	248.371	1.917	248.88	11.466	255.127	90.85	254.881	2.135	254.887	2.793	255.399	16.599	248.505	122.123
248.328	0	248.423	0	248.488	0	248.494	0	248.6	12.401	248.666	-0.612	248.676	0.231	248.724	0.707	249.034	23.872	249.14	-0.074	249.135	0.704	249.206	3.275	275.039	39.668	274.793	0.573	274.813	0.906	275.304	5.889	248.765	64.63	248.841	0.77	248.851	1.917	249.36	11.454	255.609	90.757	255.36	2.135	255.367	2.784	255.881	16.574	248.989	121.928
255.762	0	255.857	-0.001	255.922	0	255.929	-0.001	249.317	12.394	249.383	-0.611	249.394	0.231	249.441	0.707	249.516	23.864	249.622	-0.074	249.617	0.708	249.688	3.275	275.522	39.65	275.273	0.566	275.293	0.911	275.787	5.877	249.245	64.577	249.321	0.77	249.331	1.917	249.84	11.443	256.091	90.657	255.842	2.13	255.849	2.777	256.362	16.55	249.469	121.772
256.242	0	256.337	-0.001	256.402	0	256.408	-0.001	249.799	12.387	249.865	-0.611	249.876	0.231	249.923	0.707	249.996	23.854	250.102	-0.074	250.097	0.711	250.168	3.275	276	39.631	275.756	0.559	275.776	0.911	276.265	5.868	249.725	64.52	249.801	0.77	249.811	1.917	250.319	11.426	256.571	90.559	256.324	2.129	256.33	2.765	256.842	16.523	249.949	121.614
263.456	0	263.551	-0.001	263.616	0	263.622	-0.003	250.278	12.381	250.344	-0.609	250.354	0.231	250.402	0.707	250.477	23.848	250.582	-0.074	250.577	0.72	250.648	3.271	276.719	39.606	276.234	0.553	276.254	0.912	276.984	5.851	250.204	64.459	250.281	0.77	250.29	1.917	250.799	11.408	257.051	90.462	256.804	2.128	256.81	2.76	257.322	16.493	250.427	121.459
263.934	0	264.029	-0.001	264.095	0	264.101	-0.006	250.758	12.379	250.824	-0.608	250.834	0.231	250.882	0.707	250.958	23.839	251.063	-0.074	251.058	0.72	251.13	3.265	277.2	39.576	276.954	0.546	276.974	0.912	277.464	5.839	250.684	64.399	250.76	0.769	250.77	1.913	251.519	11.392	257.77	90.342	257.283	2.127	257.29	2.754	258.041	16.455	250.907	121.305
264.419	0	264.514	-0.001	264.579	0	264.586	-0.009	251.238	12.376	251.304	-0.608	251.315	0.229	251.362	0.707	251.677	23.823	251.783	-0.073	251.778	0.72	251.849	3.254	277.68	39.556	277.434	0.543	277.454	0.913	277.944	5.825	251.404	64.332	251.48	0.767	251.49	1.913	251.998	11.371	258.248	90.225	258.003	2.126	258.01	2.749	258.52	16.418	251.386	121.151
264.896	0	264.991	-0.001	265.056	0	265.063	-0.009	251.72	12.372	251.786	-0.607	251.796	0.221	251.844	0.706	252.155	23.812	252.261	-0.073	252.256	0.721	252.327	3.244	278.16	39.533	277.914	0.541	277.934	0.913	278.424	5.81	251.883	64.259	251.96	0.763	251.97	1.913	252.478	11.356	258.728	90.133	258.481	2.111	258.488	2.738	258.999	16.392	251.866	120.989
265.618	0	265.713	-0.001	265.779	0	265.785	-0.009	252.198	12.365	252.264	-0.607	252.274	0.217	252.322	0.702	252.636	23.8	252.742	-0.073	252.737	0.722	252.808	3.236	278.639	39.509	278.394	0.538	278.414	0.914	278.904	5.793	252.363	64.2	252.439	0.761	252.449	1.913	252.958	11.34	259.21	90.04	258.961	2.101	258.967	2.732	259.481	16.367	252.587	120.793
266.095	0	266.19	-0.001	266.255	0	266.262	-0.009	252.918	12.355	252.984	-0.603	252.994	0.216	253.042	0.699	253.117	23.794	253.222	-0.071	253.217	0.723	253.289	3.23	279.119	39.489	278.873	0.529	278.894	0.914	279.384	5.775	252.843	64.145	252.92	0.757	252.929	1.913	253.436	11.327	259.688	89.939	259.443	2.09	259.45	2.727	259.959	16.342	253.067	120.593
266.575	0	266.67	-0.001	266.735	0	266.742	-0.009	253.396	12.346	253.463	-0.597	253.473	0.216	253.521	0.697	253.597	23.789	253.702	-0.071	253.697	0.724	253.769	3.221	279.601	39.466	279.353	0.521	279.373	0.917	279.865	5.766	253.321	64.092	253.398	0.753	253.407	1.914	253.918	11.311	260.171	89.84	259.921	2.079	259.927	2.719	260.442	16.315	253.547	120.438
267.056	0	267.151	-0.001	267.216	0	267.222	-0.008	253.879	12.339	253.945	-0.594	253.955	0.213	254.003	0.697	254.094	23.784	254.199	-0.071	254.194	0.726	254.266	3.212	280.32	39.434	279.835	0.514	279.855	0.917	280.585	5.757	253.803	64.04	253.879	0.752	253.889	1.914	254.398	11.295	260.648	89.747	260.404	2.066	260.41	2.705	260.919	16.29	254.028	120.283
267.535	0	267.63	0	267.695	0	267.702	-0.007	254.357	12.334	254.424	-0.592	254.434	0.211	254.482	0.697	254.557	23.776	254.662	-0.071	254.657	0.726	254.729	3.207	280.8	39.403	280.554	0.514	280.574	0.917	281.065	5.738	254.283	63.992	254.359	0.752	254.369	1.916	254.877	11.28	261.13	89.652	260.881	2.053	260.887	2.696	261.401	16.267	254.508	120.123
268.015	0	268.11	0	268.175	0	268.182	-0.007	254.837	12.331	254.903	-0.588	254.914	0.21	254.961	0.697	255.276	23.762	255.381	-0.071	255.376	0.726	255.448	3.201	281.282	39.377	281.034	0.511	281.054	0.918	281.547	5.723	254.762	63.94	254.839	0.752	254.849	1.916	255.601	11.258	261.852	89.532	261.363	2.042	261.369	2.688	262.123	16.24	254.988	119.964
268.497	0	268.592	0	268.657	0	268.664	-0.007	255.321	12.323	255.387	-0.587	255.398	0.205	255.445	0.696	255.755	23.743	255.86	-0.072	255.855	0.726	255.927	3.192	281.763	39.351	281.516	0.506	281.536	0.918	282.027	5.711	255.486	63.869	255.563	0.752	255.572	1.916	256.076	11.237	262.332	89.411	262.085	2.032	262.091	2.678	262.603	16.21	255.467	119.806
268.977	0	269.072	0	269.137	0	269.144	-0.006	255.797	12.318	255.863	-0.586	255.873	0.201	255.921	0.695	256.238	23.715	256.343	-0.076	256.338	0.726	256.41	3.189	282.241	39.326	281.997	0.497	282.017	0.92	282.505	5.701	255.961	63.796	256.037	0.751	256.047	1.916	256.561	11.229	262.811	89.316	262.565	2.026	262.571	2.666	263.083	16.187	255.946	119.645
269.695	0	269.79	0	269.855	0	269.862	-0.003	256.281	12.308	256.347	-0.572	256.357	0.197	256.405	0.695	256.717	23.696	256.823	-0.076	256.818	0.726	256.889	3.185	282.72	39.31	282.475	0.493	282.495	0.92	282.985	5.689	256.446	63.74	256.522	0.751	256.532	1.916	257.04	11.21	263.288	89.225	263.044	2.026	263.051	2.654	263.56	16.165	256.667	119.443
270.175	0	270.27	0	270.335	0	270.341	-0.002	257	12.304	257.066	-0.566	257.077	0.196	257.124	0.695	257.195	23.682	257.3	-0.078	257.295	0.724	257.367	3.176	283.199	39.298	282.955	0.492	282.975	0.918	283.464	5.689	256.925	63.691	257.001	0.751	257.011	1.916	257.517	11.193	263.77	89.125	263.521	2.026	263.528	2.647	264.041	16.153	257.147	119.25
270.655	0	270.749	0	270.815	0	270.821	0	257.478	12.3	257.545	-0.56	257.555	0.193	257.603	0.69	257.674	23.669	257.78	-0.082	257.775	0.722	257.846	3.169	283.681	39.285	283.434	0.491	283.454	0.918	283.945	5.687	257.403	63.643	257.479	0.748	257.489	1.916	257.996	11.174	264.248	89.023	264.002	2.026	264.009	2.646	264.52	16.15	257.627	119.102
271.138	0	271.232	0	271.298	0	271.304	0	257.958	12.298	258.024	-0.56	258.035	0.191	258.082	0.682	258.154	23.658	258.26	-0.084	258.255	0.719	258.326	3.164	284.403	39.263	283.915	0.485	283.935	0.919	284.668	5.673	257.881	63.591	257.957	0.747	257.967	1.914	258.481	11.151	264.728	88.924	264.481	2.026	264.488	2.644	265	16.142	258.109	118.951
271.618	0	271.713	0	271.779	0	271.785	0	258.441	12.296	258.507	-0.559	258.518	0.191	258.565	0.674	258.874	23.646	258.98	-0.089	258.975	0.718	259.046	3.154	284.883	39.24	284.638	0.47	284.658	0.92	285.148	5.662	258.366	63.537	258.442	0.737	258.452	1.905	258.958	11.13	265.208	88.829	264.961	2.035	264.968	2.638	265.479	16.132	258.589	118.804
272.095	0	272.19	0	272.255	0	272.261	0	258.921	12.291	258.987	-0.558	258.997	0.19	259.045	0.665	259.355	23.631	259.461	-0.096	259.456	0.717	259.527	3.144	285.363	39.22	285.117	0.462	285.138	0.924	285.628	5.655	258.843	63.486	258.92	0.73	258.929	1.9	259.438	11.108	265.928	88.708	265.441	2.04	265.447	2.633	266.2	16.115	259.069	118.657
272.579	0	272.674	0	272.74	0	272.746	0.001	259.398	12.286	259.464	-0.556	259.474	0.189	259.522	0.659	259.836	23.621	259.942	-0.098	259.937	0.717	260.008	3.14	285.84	39.199	285.597	0.461	285.617	0.924	286.105	5.655	259.323	63.433	259.399	0.724	259.409	1.895	260.158	11.081	266.408	88.593	266.161	2.054	266.168	2.632	266.679	16.094	259.549	118.516
273.295	0	273.39	0	273.456	0	273.462	0.001	259.879	12.283	259.945	-0.55	259.955	0.189	260.003	0.655	260.316	23.614	260.422	-0.103	260.417	0.716	260.488	3.137	286.319	39.176	286.074	0.461	286.094	0.923	286.584	5.644	260.043	63.365	260.119	0.72	260.129	1.889	260.638	11.053	266.888	88.502	266.641	2.06	266.648	2.626	267.159	16.073	260.026	118.373
273.776	0	273.871	0	273.936	0	273.943	0.002	260.598	12.282	260.664	-0.546	260.674	0.187	260.722	0.654	260.794	23.605	260.899	-0.107	260.894	0.715	260.966	3.135	286.559	39.16	286.554	0.457	286.574	0.919	286.824	5.638	260.523	63.296	260.599	0.709	260.609	1.88	261.118	11.034	267.37	88.412	267.121	2.064	267.127	2.619	267.641	16.054	260.745	118.19
274.256	0	274.351	0	274.416	0	274.422	0.003	261.078	12.282	261.144	-0.546	261.154	0.187	261.202	0.654	261.278	23.601	261.383	-0.11	261.378	0.714	261.45	3.132	286.799	39.144	286.793	0.453	286.814	0.919	287.064	5.627	261.004	63.242	261.08	0.703	261.09	1.874	261.6	11.011	267.849	88.322	267.603	2.068	267.609	2.612	268.12	16.031	261.225	118.005
274.738	0	274.833	0	274.898	0	274.904	0.003	261.557	12.278	261.624	-0.546	261.634	0.186	261.682	0.644	261.754	23.601	261.86	-0.11	261.855	0.714	261.926	3.126	287.279	39.117	287.033	0.441	287.053	0.919	287.544	5.606	261.486	63.186	261.562	0.693	261.572	1.865	262.078	10.991	268.328	88.236	268.082	2.068	268.088	2.608	268.6	16.011	261.708	117.863
275.219	0	275.314	0	275.379	0	275.386	0.003	262.037	12.27	262.103	-0.545	262.114	0.183	262.161	0.637	262.477	23.593	262.583	-0.11	262.578	0.714	262.649	3.126	287.763	39.088	287.513	0.419	287.533	0.916	288.027	5.584	261.963	63.132	262.039	0.684	262.049	1.857	262.558	10.973	268.808	88.152	268.561	2.068	268.568	2.607	269.08	15.992	262.19	117.723
275.699	0	275.794	0	275.859	0	275.866	0.003	262.518	12.255	262.585	-0.545	262.595	0.182	262.643	0.637	262.958	23.584	263.063	-0.11	263.058	0.714	263.129	3.126	288.241	39.062	287.997	0.403	288.017	0.916	288.506	5.56	262.443	63.079	262.519	0.684	262.529	1.848	263.039	10.954	269.292	88.066	269.041	2.068	269.048	2.602	269.564	15.966	262.666	117.584
276.179	0	276.274	0	276.339	0	276.346	0.003	262.998	12.237	263.064	-0.545	263.075	0.181	263.122	0.637	263.438	23.577	263.543	-0.11	263.538	0.714	263.61	3.126	288.721	39.038	288.476	0.387	288.496	0.916	288.986	5.537	262.924	63.021	263.001	0.684	263.01	1.842	263.761	10.934	270.013	87.96	269.525	2.068	269.532	2.592	270.284	15.928	263.146	117.44
276.656	0	276.751	0	276.816	0	276.822	0.004	263.478	12.223	263.544	-0.545	263.554	0.181	263.602	0.637	263.917	23.563	264.023	-0.099	264.018	0.719	264.089	3.126	289.201	39.038	288.955	0.371	288.975	0.916	289.466	5.52	263.646	62.948	263.722	0.684	263.732	1.841	264.24	10.925	270.492	87.853	270.246	2.062	270.252	2.577	270.764	15.888	263.63	117.297
277.376	0	277.471	0	277.536	0	277.542	0.004	263.958	12.198	264.024	-0.54	264.034	0.181	264.082	0.637	264.397	23.553	264.503	-0.08	264.498	0.736	264.569	3.137	296.439	39.009	289.435	0.357	289.455	0.916	296.704	5.514	264.125	62.876	264.202	0.684	264.211	1.841	264.72	10.925	270.972	87.773	270.725	2.046	270.732	2.563	271.244	15.855	264.108	117.15
277.856	0	277.951	0	278.016	0	278.023	0.003	264.677	12.171	264.744	-0.524	264.754	0.181	264.802	0.643	264.877	23.539	264.982	-0.061	264.977	0.744	265.049	3.155	297.159	38.989	296.674	0.336	296.694	0.949	297.424	5.486	264.605	62.812	264.681	0.685	264.691	1.841	265.197	10.924	271.452	87.691	271.205	2.039	271.212	2.558	271.723	15.821	264.589	117.003
278.336	0	278.431	0	278.496	0	278.502	0.003	265.157	12.151	265.223	-0.516	265.234	0.181	265.281	0.653	265.355	23.526	265.46	-0.047	265.455	0.75	265.527	3.166	297.64	38.945	297.393	0.316	297.413	0.949	297.905	5.445	265.082	62.749	265.158	0.695	265.168	1.841	265.678	10.923	271.93	87.613	271.685	2.025	271.691	2.552	272.201	15.787	265.309	116.82
278.815	0	278.91	0	278.975	0	278.982	0.003	265.639	12.14	265.705	-0.51	265.716	0.182	265.763	0.658	265.838	23.513	265.944	-0.035	265.939	0.757	266.01	3.169	298.119	38.915	297.875	0.303	297.895	0.949	298.384	5.422	265.563	62.693	265.64	0.707	265.649	1.841	266.158	10.923	272.41	87.537	272.163	2.009	272.169	2.547	272.681	15.759	265.79	116.642
279.295	0	279.39	0	279.456	0	279.462	0.003	266.12	12.136	266.186	-0.496	266.197	0.188	266.244	0.667	266.558	23.508	266.664	-0.014	266.659	0.775	266.73	3.191	298.599	38.887	298.353	0.294	298.373	0.949	298.864	5.403	266.043	62.643	266.119	0.723	266.129	1.847	266.638	10.923	272.889	87.46	272.643	1.993	272.649	2.543	273.161	15.731	266.267	116.502
279.777	0	279.872	0	279.937	0	279.943	0.003	266.602	12.13	266.668	-0.49	266.678	0.19	266.726	0.673	267.035	23.497	267.14	-0.009	267.135	0.78	267.207	3.204	299.078	38.856	298.833	0.289	298.853	0.949	299.342	5.385	266.523	62.59	266.599	0.733	266.609	1.851	267.119	10.922	273.373	87.383	273.122	1.981	273.129	2.543	273.644	15.699	266.746	116.363
280.256	0	280.351	0	280.417	0	280.423	0.003	267.081	12.124	267.148	-0.488	267.158	0.195	267.206	0.678	267.517	23.486	267.622	-0.003	267.617	0.782	267.689	3.209	299.56	38.824	299.312	0.279	299.332	0.947	299.825	5.368	267.004	62.532	267.08	0.742	267.09	1.858	267.841	10.921	273.848	87.31	273.606	1.969	273.612	2.541	274.12	15.671	267.226	116.222
280.736	0	280.831	0	280.897	0	280.903	0.002	267.559	12.122	267.625	-0.485	267.635	0.196	267.683	0.681	267.995	23.469	268.1	-0.003	268.095	0.782	268.167	3.209	300.04	38.793	299.794	0.272	299.815	0.945	300.305	5.352	267.726	62.468	267.802	0.754	267.812	1.858	268.318	10.914	274.57	87.209	274.081	1.958	274.088	2.54	274.841	15.634	267.707	116.084
281.456	0	281.551	0	281.616	0	281.623	0.001	268.039	12.116	268.105	-0.485	268.115	0.198	268.163	0.681	268.479	23.459	268.584	-0.003	268.579	0.787	268.651	3.212	300.521	38.761	300.274	0.263	300.294	0.939	300.785	5.345	268.203	62.41	268.279	0.754	268.289	1.858	268.798	10.909	275.05	87.106	274.803	1.945	274.809	2.539	275.321	15.589	268.187	115.949
281.938	0	282.033	0	282.098	0	282.105	0.002	268.519	12.113	268.585	-0.485	268.595	0.199	268.643	0.681	268.957	23.453	269.062	-0.003	269.057	0.792	269.128	3.212	301.24	38.713	300.755	0.263	300.775	0.933	301.505	5.336	268.683	62.366	268.759	0.754	268.769	1.858	269.279	10.896	275.53	87.018	275.283	1.932	275.289	2.534	275.802	15.553	268.667	115.816
282.418	0	282.513	0	282.578	0	282.585	0.002	269.239	12.111	269.305	-0.485	269.315	0.202	269.363	0.681	269.435	23.451	269.541	-0.003	269.536	0.798	269.607	3.212	301.717	38.666	301.475	0.263	301.495	0.925	301.982	5.319	269.164	62.319	269.24	0.754	269.25	1.858	269.759	10.885	276.011	86.935	275.763	1.915	275.77	2.531	276.282	15.523	269.386	115.652
282.897	0	282.992	0	283.058	0	283.064	0.001	269.718	12.111	269.785	-0.485	269.795	0.202	269.843	0.681	269.915	23.441	270.021	-0.003	270.016	0.799	270.087	3.212	302.197	38.632	301.951	0.263	301.971	0.917	302.462	5.305	269.644	62.27	269.72	0.754	269.73	1.854	270.239	10.869	276.491	86.855	276.244	1.902	276.25	2.53	276.762	15.499	269.867	115.49
283.376	0	283.471	0	283.536	0	283.542	0.001	270.2	12.111	270.266	-0.493	270.277	0.203	270.324	0.672	270.636	23.44	270.742	-0.003	270.737	0.799	270.808	3.212	302.677	38.604	302.431	0.262	302.451	0.91	302.941	5.303	270.124	62.225	270.2	0.745	270.21	1.852	270.718	10.854	276.971	86.774	276.724	1.897	276.73	2.525	277.242	15.476	270.349	115.36
283.855	0	283.95	0	284.015	0	284.022	0.001	270.679	12.111	270.745	-0.496	270.755	0.204	270.803	0.66	271.116	23.438	271.222	-0.004	271.217	0.809	271.288	3.21	303.157	38.572	302.911	0.261	302.931	0.905	303.422	5.299	270.603	62.186	270.68	0.738	270.69	1.849	271.2	10.837	277.449	86.691	277.203	1.893	277.21	2.525	277.721	15.455	270.83	115.236
284.34	0	284.435	0	284.5	0	284.507	0.001	271.157	12.11	271.223	-0.497	271.234	0.206	271.281	0.648	271.594	23.437	271.7	-0.009	271.695	0.814	271.766	3.205	303.641	38.537	303.391	0.261	303.411	0.898	303.906	5.278	271.085	62.153	271.161	0.737	271.171	1.848	271.918	10.818	278.17	86.585	277.682	1.888	277.689	2.525	278.441	15.421	271.31	115.113
284.817	0	284.912	0	284.977	0	284.984	0.001	271.639	12.11	271.705	-0.5	271.715	0.206	271.763	0.641	272.079	23.436	272.184	-0.016	272.179	0.819	272.251	3.2	304.119	38.503	303.875	0.253	303.895	0.892	304.384	5.254	271.803	62.111	271.879	0.727	271.889	1.848	272.398	10.794	278.649	86.485	278.403	1.882	278.409	2.525	278.921	15.388	271.787	114.986
285.538	0	285.633	0	285.699	0	285.705	0.001	272.119	12.11	272.185	-0.506	272.195	0.206	272.243	0.63	272.556	23.433	272.662	-0.019	272.657	0.827	272.728	3.198	304.601	38.464	304.353	0.244	304.374	0.886	304.866	5.251	272.283	62.059	272.359	0.71	272.369	1.848	272.879	10.777	279.129	86.405	278.882	1.881	278.889	2.525	279.4	15.361	272.266	114.863
286.019	0	286.114	0	286.18	0	286.186	0.001	272.599	12.11	272.665	-0.511	272.676	0.206	272.723	0.621	273.038	23.429	273.143	-0.02	273.138	0.832	273.21	3.195	305.081	38.415	304.835	0.227	304.855	0.877	305.346	5.23	272.764	62.016	272.84	0.7	272.85	1.848	273.357	10.759	279.613	86.323	279.362	1.88	279.369	2.526	279.884	15.338	272.75	114.736
286.499	0	286.594	0	286.659	0	286.666	0.001	273.079	12.11	273.145	-0.512	273.155	0.206	273.203	0.613	273.518	23.426	273.623	-0.027	273.618	0.833	273.69	3.191	305.56	38.362	305.315	0.206	305.335	0.865	305.825	5.196	273.242	61.97	273.319	0.689	273.328	1.848	273.838	10.735	280.09	86.242	279.845	1.88	279.852	2.527	280.361	15.318	273.469	114.576
286.977	0	287.072	0	287.137	0	287.144	0.001	273.802	12.105	273.868	-0.525	273.878	0.206	273.926	0.593	274.237	23.411	274.343	-0.047	274.338	0.834	274.409	3.183	312.761	38.362	305.794	0.188	305.814	0.859	313.026	5.196	273.723	61.93	273.799	0.676	273.809	1.848	274.317	10.708	280.57	86.159	280.323	1.879	280.329	2.531	280.841	15.29	273.95	114.411
287.457	0	287.551	0	287.617	0	287.623	0.001	274.278	12.099	274.345	-0.536	274.355	0.201	274.402	0.57	274.718	23.391	274.823	-0.057	274.818	0.834	274.89	3.172	313.24	38.362	312.995	0.188	313.015	0.859	313.505	5.196	274.202	61.874	274.279	0.658	274.288	1.843	274.797	10.682	281.049	86.072	280.803	1.878	280.809	2.532	281.321	15.261	274.428	114.277
287.936	0	288.031	0	288.096	0	288.103	0.001	274.76	12.093	274.826	-0.544	274.837	0.194	274.884	0.551	275.198	23.374	275.303	-0.066	275.298	0.834	275.37	3.163	313.721	38.304	313.474	0.188	313.494	0.859	313.986	5.173	274.682	61.82	274.758	0.643	274.768	1.84	275.277	10.658	281.532	85.988	281.282	1.873	281.289	2.532	281.803	15.238	274.908	114.144
288.416	0	288.511	0	288.576	0	288.583	0	275.237	12.084	275.303	-0.554	275.314	0.193	275.361	0.533	275.679	23.365	275.784	-0.074	275.779	0.833	275.85	3.15	314.439	38.238	313.956	0.154	313.976	0.853	314.703	5.05	275.162	61.771	275.239	0.627	275.249	1.839	275.997	10.623	282.011	85.908	281.765	1.871	281.771	2.532	282.283	15.22	275.388	114.011
289.137	0	289.232	0	289.297	0	289.303	0	275.719	12.074	275.785	-0.567	275.796	0.192	275.843	0.516	276.158	23.356	276.264	-0.084	276.259	0.833	276.33	3.139			314.673	0.115	314.693	0.814			275.882	61.711	275.958	0.606	275.968	1.835	276.477	10.591	282.731	85.812	282.244	1.867	282.251	2.532	283.002	15.19	275.87	113.888
289.619	0	289.714	0	289.779	0	289.785	0	276.2	12.067	276.266	-0.578	276.276	0.19	276.324	0.499	276.636	23.345	276.741	-0.088	276.736	0.833	276.808	3.128									276.362	61.656	276.438	0.592	276.448	1.83	276.957	10.558	283.211	85.707	282.964	1.866	282.97	2.532	283.482	15.165	276.35	113.761
290.098	0	290.193	0	290.258	0	290.265	0	276.679	12.066	276.745	-0.588	276.755	0.184	276.803	0.48	277.118	23.332	277.224	-0.09	277.219	0.833	277.29	3.121									276.842	61.613	276.918	0.586	276.928	1.818	277.439	10.535	283.692	85.623	283.444	1.862	283.45	2.53	283.963	15.144	276.828	113.632
290.578	0	290.673	0	290.738	0	290.745	0	277.161	12.062	277.227	-0.595	277.237	0.181	277.285	0.464	277.595	23.321	277.701	-0.09	277.696	0.834	277.767	3.114									277.325	61.565	277.401	0.582	277.411	1.81	277.918	10.519	284.171	85.542	283.925	1.855	283.931	2.525	284.443	15.119	277.547	113.469
291.056	0	291.15	0	291.216	0	291.222	0	277.879	12.058	277.946	-0.6	277.956	0.177	278.004	0.45	278.315	23.306	278.421	-0.093	278.416	0.836	278.487	3.1									277.803	61.522	277.879	0.576	277.889	1.803	278.397	10.502	284.651	85.461	284.404	1.844	284.411	2.516	284.923	15.099	278.029	113.306
291.535	0	291.63	0	291.695	0	291.702	0	278.359	12.053	278.425	-0.603	278.435	0.177	278.483	0.444	278.798	23.289	278.904	-0.102	278.899	0.838	278.97	3.087									278.282	61.477	278.358	0.57	278.368	1.801	278.883	10.479	285.131	85.376	284.884	1.83	284.891	2.512	285.402	15.076	278.506	113.18
292.02	0	292.115	0	292.18	0	292.187	0	278.839	12.046	278.905	-0.611	278.915	0.177	278.963	0.432	279.275	23.273	279.381	-0.107	279.376	0.839	279.447	3.084									278.768	61.429	278.845	0.558	278.854	1.796	279.358	10.458	285.611	85.288	285.364	1.819	285.37	2.506	285.882	15.056	279.018	113.055
292.5	0	292.595	0	292.66	0	292.666	0	279.32	12.042	279.386	-0.618	279.397	0.177	279.444	0.426	279.759	23.255	279.864	-0.114	279.859	0.839	279.931	3.082									279.243	61.374	279.32	0.547	279.329	1.791	280.078	10.443	286.33	85.188	285.844	1.81	285.85	2.505	286.601	15.041	279.47	112.928
293.216	0	293.311	0	293.376	0	293.383	0	279.799	12.033	279.865	-0.619	279.875	0.177	279.923	0.424	280.239	23.241	280.344	-0.12	280.339	0.839	280.411	3.078									279.963	61.304	280.04	0.54	280.049	1.79	280.558	10.426	286.809	85.091	286.563	1.796	286.569	2.502	287.081	15.02	279.951	112.799
293.696	0	293.791	0	293.856	0	293.862	0	280.279	12.027	280.345	-0.62	280.355	0.177	280.403	0.424	280.717	23.224	280.823	-0.126	280.818	0.839	280.889	3.071									280.443	61.242	280.519	0.532	280.529	1.785	281.037	10.408	287.289	85.007	287.042	1.78	287.049	2.501	287.56	14.992	280.43	112.672
294.176	0	294.27	0	294.336	0	294.342	0	280.759	12.02	280.825	-0.621	280.836	0.178	280.883	0.42	281.197	23.209	281.302	-0.135	281.297	0.839	281.368	3.062									280.922	61.193	280.998	0.528	281.008	1.781	281.521	10.389	287.769	84.924	287.522	1.765	287.529	2.495	288.04	14.966	281.151	112.508
294.66	0	294.755	0	294.82	0	294.827	0	281.242	12.013	281.308	-0.623	281.318	0.178	281.366	0.408	281.677	23.195	281.782	-0.144	281.777	0.832	281.849	3.056									281.406	61.14	281.482	0.521	281.492	1.776	282.001	10.372	288.251	84.844	288.002	1.752	288.008	2.493	288.522	14.936	281.63	112.349
295.139	0	295.234	0	295.299	0	295.306	0	281.959	12.008	282.025	-0.623	282.036	0.178	282.083	0.398	282.399	23.185	282.505	-0.156	282.5	0.826	282.571	3.046									281.886	61.095	281.962	0.516	281.972	1.77	282.481	10.356	288.731	84.77	288.484	1.735	288.491	2.488	289.002	14.912	282.111	112.228
295.619	0	295.714	0	295.779	0	295.786	0	282.439	12.004	282.505	-0.631	282.515	0.18	282.563	0.397	282.877	23.175	282.982	-0.165	282.977	0.823	283.048	3.033									282.366	61.055	282.442	0.507	282.452	1.766	282.957	10.337	289.211	84.696	288.964	1.726	288.97	2.488	289.482	14.889	282.59	112.112
296.099	0	296.194	0	296.259	0	296.265	0	282.919	11.996	282.985	-0.637	282.995	0.181	283.043	0.384	283.359	23.17	283.465	-0.176	283.46	0.818	283.531	3.031									282.842	61.013	282.919	0.503	282.929	1.763	283.678	10.325	289.93	84.599	289.444	1.718	289.45	2.488	290.202	14.866	283.071	111.991
296.578	0	296.673	0	296.739	0	296.745	0	283.398	11.995	283.464	-0.639	283.475	0.188	283.522	0.382	283.839	23.164	283.945	-0.186	283.94	0.809	284.011	3.029									283.563	60.96	283.639	0.496	283.649	1.759	284.161	10.309	290.412	84.503	290.163	1.71	290.17	2.488	290.683	14.837	283.551	111.864
297.296	0	297.391	0	297.457	0	297.463	0	283.88	11.99	283.946	-0.648	283.956	0.191	284.004	0.376	284.319	23.159	284.424	-0.196	284.419	0.801	284.491	3.021									284.046	60.897	284.122	0.484	284.132	1.757	284.641	10.29	290.891	84.432	290.644	1.698	290.651	2.488	291.163	14.817	284.03	111.738
297.776	0	297.871	0	297.936	0	297.943	0	284.36	11.989	284.426	-0.662	284.436	0.192	284.484	0.368	284.798	23.156	284.904	-0.203	284.899	0.8	284.97	3.02									284.526	60.85	284.602	0.47	284.612	1.756	285.121	10.28	291.371	84.359	291.124	1.696	291.131	2.484	291.642	14.796	284.511	111.622
298.256	0	298.351	0.001	298.416	0	298.423	0	284.839	11.988	284.906	-0.675	284.916	0.192	284.964	0.367	285.278	23.147	285.383	-0.204	285.378	0.799	285.449	3.013									285.006	60.803	285.082	0.465	285.092	1.755	285.598	10.273	291.852	84.284	291.604	1.692	291.61	2.481	292.124	14.776	285.231	111.476
298.741	0	298.836	0.001	298.901	0	298.907	0	285.319	11.987	285.385	-0.682	285.396	0.196	285.443	0.364	285.757	23.14	285.863	-0.206	285.858	0.799	285.929	3.005									285.483	60.752	285.559	0.461	285.569	1.753	286.078	10.267	292.329	84.209	292.085	1.684	292.092	2.482	292.6	14.756	285.71	111.32
299.218	0	299.313	0.001	299.378	0	299.384	0	286.038	11.983	286.104	-0.686	286.115	0.211	286.162	0.363	286.478	23.133	286.584	-0.21	286.579	0.799	286.65	2.999									285.963	60.698	286.039	0.45	286.049	1.75	286.558	10.254	292.809	84.131	292.562	1.674	292.569	2.482	293.08	14.727	286.19	111.192
299.697	0	299.792	0.001	299.858	0	299.864	0	286.517	11.979	286.584	-0.691	286.594	0.216	286.642	0.362	286.957	23.12	287.062	-0.218	287.057	0.794	287.129	2.985									286.443	60.652	286.519	0.437	286.529	1.749	287.041	10.239	293.294	84.059	293.042	1.659	293.048	2.482	293.565	14.701	286.67	111.071
300.177	0	300.272	0.001	300.337	0	300.344	0	287.002	11.978	287.068	-0.703	287.079	0.217	287.126	0.362	287.439	23.103	287.545	-0.229	287.54	0.787	287.611	2.972									286.926	60.607	287.003	0.425	287.012	1.749	287.757	10.212	294.01	83.975	293.526	1.658	293.533	2.481	294.281	14.681	287.151	110.945
300.657	0	300.752	0.001	300.817	0	300.823	0	287.482	11.972	287.548	-0.714	287.558	0.217	287.606	0.353	287.919	23.088	288.024	-0.237	288.019	0.787	288.091	2.963									287.642	60.543	287.718	0.409	287.728	1.734	288.242	10.194	294.489	83.883	294.243	1.657	294.249	2.479	294.761	14.653	287.63	110.82
301.378	0	301.473	0	301.538	0	301.545	0	287.961	11.964	288.027	-0.721	288.037	0.219	288.085	0.35	288.396	23.077	288.501	-0.239	288.496	0.787	288.568	2.955									288.127	60.49	288.203	0.401	288.213	1.734	288.721	10.176	294.969	83.812	294.722	1.652	294.729	2.478	295.241	14.632	288.111	110.697
301.857	0	301.952	0	302.017	0	302.024	-0.001	288.442	11.959	288.508	-0.73	288.519	0.219	288.566	0.342	288.878	23.066	288.984	-0.243	288.979	0.787	289.05	2.951									288.607	60.446	288.683	0.392	288.693	1.731	289.198	10.156	295.449	83.739	295.202	1.649	295.209	2.476	295.72	14.606	288.831	110.548
302.337	0	302.432	0	302.497	0	302.504	-0.001	288.922	11.954	288.988	-0.74	288.998	0.22	289.046	0.342	289.358	23.049	289.463	-0.246	289.458	0.787	289.53	2.951									289.083	60.397	289.159	0.379	289.169	1.728	289.681	10.14	295.932	83.662	295.682	1.646	295.688	2.473	296.204	14.583	289.311	110.394
302.817	0	302.912	0	302.977	0	302.983	0	289.398	11.954	289.464	-0.747	289.474	0.222	289.522	0.342	289.838	23.035	289.943	-0.251	289.938	0.792	290.01	2.95									289.566	60.352	289.642	0.369	289.652	1.728	290.161	10.127	296.412	83.575	296.165	1.642	296.172	2.472	296.683	14.556	289.791	110.275
303.297	0	303.392	0	303.457	0	303.464	0	290.121	11.954	290.187	-0.747	290.197	0.222	290.245	0.342	290.318	23.03	290.423	-0.252	290.418	0.798	290.489	2.95									290.046	60.31	290.122	0.36	290.132	1.728	290.64	10.111	296.892	83.491	296.645	1.635	296.652	2.47	297.163	14.529	290.27	110.166
303.777	0	303.872	0	303.937	0	303.944	0	290.6	11.954	290.667	-0.747	290.677	0.225	290.725	0.342	291.037	23.027	291.143	-0.255	291.138	0.818	291.209	2.949									290.525	60.268	290.602	0.352	290.611	1.728	291.118	10.1	297.371	83.406	297.125	1.629	297.131	2.467	297.642	14.505	290.751	110.051
304.257	0	304.352	-0.001	304.417	0	304.423	-0.001	291.08	11.954	291.146	-0.748	291.157	0.233	291.204	0.342	291.519	23.025	291.625	-0.255	291.62	0.83	291.691	2.949									291.003	60.224	291.079	0.342	291.089	1.727	291.599	10.093	298.09	83.31	297.604	1.621	297.611	2.462	298.362	14.476	291.23	109.935
304.736	0	304.831	-0.001	304.897	0	304.903	-0.003	291.56	11.957	291.626	-0.75	291.636	0.242	291.684	0.342	291.999	23.015	292.104	-0.257	292.1	0.831	292.171	2.949									291.484	60.186	291.56	0.339	291.57	1.728	292.321	10.088	298.57	83.212	298.323	1.619	298.33	2.454	298.841	14.449	291.71	109.822
305.218	0	305.313	-0.001	305.379	0	305.385	-0.003	292.038	11.958	292.105	-0.75	292.115	0.246	292.162	0.345	292.479	23.004	292.584	-0.258	292.579	0.832	292.651	2.949									292.206	60.136	292.282	0.336	292.292	1.731	292.801	10.073	299.05	83.136	298.803	1.614	298.809	2.441	299.321	14.428	292.191	109.713
305.94	0	306.035	-0.002	306.1	0	306.107	-0.008	292.518	11.959	292.584	-0.75	292.594	0.246	292.642	0.346	292.96	22.994	293.065	-0.261	293.06	0.835	293.132	2.95									292.686	60.088	292.762	0.323	292.772	1.734	293.28	10.049	299.534	83.056	299.283	1.605	299.289	2.43	299.805	14.406	292.91	109.57
306.42	0	306.515	-0.004	306.58	-0.001	306.587	-0.024	292.998	11.96	293.064	-0.747	293.074	0.246	293.122	0.346	293.437	22.987	293.542	-0.263	293.537	0.836	293.609	2.95									293.165	60.048	293.241	0.31	293.251	1.735	293.758	10.037	300.009	82.977	299.767	1.6	299.773	2.421	300.28	14.385	293.39	109.426
306.9	0	306.995	-0.004	307.06	-0.001	307.066	-0.029	293.483	11.963	293.549	-0.747	293.559	0.246	293.607	0.345	293.917	22.983	294.022	-0.266	294.017	0.837	294.089	2.95									293.643	60.012	293.719	0.309	293.729	1.737	294.238	10.033	300.49	82.896	300.242	1.594	300.248	2.408	300.761	14.361	293.871	109.316
307.379	0	307.474	-0.006	307.539	-0.001	307.546	-0.038	293.959	11.971	294.025	-0.746	294.035	0.246	294.083	0.342	294.399	22.981	294.504	-0.269	294.499	0.841	294.571	2.943									294.123	59.978	294.199	0.309	294.209	1.747	294.722	10.022	300.97	82.817	300.723	1.588	300.729	2.394	301.241	14.338	294.351	109.209
307.859	0	307.954	-0.006	308.019	-0.002	308.026	-0.042	294.68	11.971	294.746	-0.745	294.756	0.246	294.804	0.34	295.118	22.975	295.224	-0.271	295.219	0.842	295.29	2.942									294.607	59.946	294.683	0.309	294.693	1.755	295.2	10.008	301.452	82.74	301.203	1.588	301.209	2.386	301.723	14.313	294.831	109.103
308.339	0	308.434	-0.006	308.499	-0.002	308.505	-0.044	295.159	11.971	295.226	-0.743	295.236	0.246	295.284	0.34	295.598	22.968	295.704	-0.271	295.699	0.843	295.77	2.942									295.085	59.912	295.161	0.309	295.171	1.756	295.918	9.998	302.172	82.642	301.685	1.586	301.691	2.375	302.443	14.276	295.311	108.999
308.818	0	308.913	-0.006	308.979	-0.002	308.985	-0.047	295.642	11.971	295.709	-0.734	295.719	0.245	295.766	0.339	296.078	22.958	296.183	-0.271	296.178	0.85	296.25	2.942									295.803	59.867	295.879	0.308	295.889	1.758	296.402	9.985	302.651	82.551	302.405	1.581	302.411	2.353	302.922	14.242	295.791	108.89
309.301	0	309.396	-0.007	309.461	-0.002	309.467	-0.05	296.12	11.971	296.186	-0.731	296.196	0.243	296.244	0.336	296.555	22.95	296.661	-0.271	296.656	0.861	296.727	2.941									296.287	59.81	296.364	0.308	296.373	1.76	296.882	9.968	303.131	82.487	302.884	1.58	302.89	2.334	303.402	14.225	296.271	108.768
310.017	0	310.112	-0.007	310.177	-0.002	310.183	-0.05	296.598	11.964	296.664	-0.729	296.675	0.243	296.722	0.33	297.039	22.939	297.144	-0.271	297.139	0.869	297.211	2.941									296.767	59.761	296.843	0.308	296.853	1.761	297.361	9.951	303.613	82.423	303.364	1.579	303.37	2.326	303.884	14.203	296.991	108.619
310.497	0	310.591	-0.007	310.657	-0.002	310.663	-0.05	297.078	11.958	297.144	-0.729	297.154	0.243	297.202	0.327	297.519	22.934	297.624	-0.274	297.619	0.877	297.691	2.941									297.246	59.715	297.322	0.303	297.332	1.762	297.84	9.926	304.093	82.361	303.846	1.579	303.852	2.316	304.365	14.183	297.471	108.471
310.976	0	311.071	-0.007	311.136	-0.002	311.143	-0.05	297.562	11.955	297.628	-0.729	297.638	0.243	297.686	0.316	297.998	22.933	298.104	-0.274	298.099	0.877	298.17	2.941									297.725	59.676	297.802	0.295	297.811	1.762	298.32	9.909	304.573	82.3	304.326	1.577	304.333	2.31	304.844	14.166	297.95	108.359
311.456	0	311.551	-0.007	311.616	-0.002	311.623	-0.05	298.039	11.951	298.105	-0.729	298.115	0.243	298.163	0.305	298.478	22.931	298.584	-0.274	298.579	0.877	298.65	2.939									298.205	59.636	298.281	0.289	298.291	1.764	298.8	9.897	305.053	82.236	304.806	1.575	304.812	2.304	305.324	14.143	298.431	108.246
311.941	0	312.036	-0.007	312.101	-0.002	312.107	-0.05	298.758	11.949	298.825	-0.729	298.835	0.245	298.883	0.304	299.196	22.922	299.301	-0.274	299.296	0.877	299.368	2.939									298.685	59.596	298.761	0.284	298.771	1.764	299.278	9.886	305.532	82.173	305.286	1.574	305.292	2.295	305.804	14.112	298.911	108.132
312.42	0	312.515	-0.007	312.581	-0.002	312.587	-0.051	299.238	11.942	299.304	-0.735	299.315	0.248	299.362	0.303	299.675	22.91	299.781	-0.28	299.776	0.877	299.847	2.934									299.163	59.559	299.24	0.279	299.25	1.762	299.758	9.872	306.249	82.083	305.765	1.574	305.772	2.288	306.521	14.073	299.391	108.016
312.901	0	312.996	-0.007	313.061	-0.002	313.067	-0.051	299.718	11.94	299.784	-0.744	299.794	0.253	299.842	0.301	300.155	22.897	300.261	-0.287	300.256	0.871	300.327	2.927									299.643	59.52	299.719	0.274	299.729	1.762	300.478	9.859	306.73	82	306.482	1.573	306.489	2.277	307.001	14.043	299.871	107.908
313.379	0	313.473	-0.007	313.539	-0.002	313.545	-0.05	300.199	11.936	300.265	-0.752	300.275	0.253	300.323	0.3	300.639	22.877	300.745	-0.29	300.74	0.86	300.811	2.923									300.363	59.464	300.439	0.264	300.449	1.762	300.962	9.845	307.21	81.93	306.963	1.572	306.969	2.268	307.481	14.009	300.591	107.764
314.098	0	314.193	-0.007	314.258	-0.002	314.265	-0.051	300.681	11.93	300.747	-0.758	300.757	0.253	300.805	0.295	301.12	22.86	301.225	-0.294	301.22	0.848	301.291	2.918									300.847	59.402	300.924	0.259	300.934	1.756	301.44	9.835	307.689	81.857	307.443	1.565	307.449	2.257	307.961	13.986	301.071	107.619
314.578	0.001	314.673	-0.017	314.738	-0.006	314.745	-0.13	301.16	11.922	301.227	-0.765	301.237	0.253	301.285	0.288	301.597	22.847	301.703	-0.297	301.698	0.841	301.769	2.914									301.325	59.357	301.401	0.254	301.411	1.751	301.92	9.819	308.17	81.781	307.922	1.557	307.929	2.245	308.441	13.958	301.551	107.504
								301.641	11.914	301.707	-0.772	301.718	0.253	301.765	0.279	302.077	22.835	302.182	-0.297	302.177	0.834	302.249	2.904									301.805	59.307	301.881	0.248	301.891	1.749	302.402	9.798	308.654	81.703	308.402	1.548	308.409	2.232	308.926	13.929	302.031	107.387
								302.12	11.904	302.186	-0.779	302.196	0.246	302.244	0.276	302.559	22.827	302.664	-0.297	302.659	0.828	302.731	2.898									302.287	59.256	302.363	0.243	302.373	1.735	302.882	9.786	309.134	81.625	308.887	1.537	308.894	2.218	309.405	13.898	302.511	107.278
								302.6	11.897	302.666	-0.782	302.676	0.238	302.724	0.263	303.28	22.82	303.385	-0.297	303.38	0.819	303.452	2.891									302.767	59.212	302.843	0.243	302.853	1.727	303.358	9.776	309.614	81.552	309.367	1.523	309.373	2.199	309.885	13.879	302.991	107.171
								303.319	11.892	303.386	-0.787	303.396	0.228	303.444	0.257	303.76	22.812	303.865	-0.298	303.86	0.815	303.932	2.881									303.243	59.165	303.32	0.243	303.33	1.72	304.081	9.767	310.33	81.449	309.847	1.515	309.854	2.188	310.601	13.829	303.471	107.059
								303.801	11.887	303.867	-0.797	303.877	0.226	303.925	0.252	304.24	22.81	304.345	-0.3	304.34	0.815	304.412	2.876									303.966	59.111	304.042	0.243	304.052	1.719	304.561	9.753	310.814	81.361	310.563	1.504	310.569	2.167	311.086	13.817	303.951	106.947
								304.279	11.881	304.345	-0.801	304.355	0.225	304.403	0.25	304.72	22.801	304.825	-0.298	304.82	0.815	304.892	2.873									304.446	59.053	304.522	0.242	304.532	1.716	305.04	9.745	311.294	81.282	311.047	1.498	311.054	2.16	311.566	13.783	304.671	106.813
								304.763	11.871	304.829	-0.814	304.84	0.225	304.887	0.248	305.196	22.789	305.301	-0.297	305.296	0.815	305.368	2.871									304.925	59.007	305.002	0.242	305.011	1.715	305.52	9.734	311.773	81.206	311.527	1.495	311.534	2.141	312.044	13.753	305.151	106.67
								305.239	11.859	305.305	-0.831	305.315	0.224	305.363	0.232	305.676	22.781	305.781	-0.297	305.776	0.815	305.847	2.859									305.405	58.957	305.481	0.241	305.491	1.715	306	9.716	312.254	81.135	312.006	1.488	312.012	2.125	312.526	13.726	305.631	106.557
								305.718	11.859	305.785	-0.846	305.795	0.219	305.843	0.229	306.16	22.77	306.266	-0.296	306.261	0.821	306.332	2.855									305.886	58.912	305.962	0.241	305.972	1.712	306.48	9.697	312.734	81.135	312.487	1.485	312.494	2.117	313.005	13.726	306.111	106.447
								306.2	11.859	306.266	-0.846	306.276	0.219	306.324	0.229	306.636	22.761	306.742	-0.296	306.737	0.829	306.808	2.846									306.365	58.864	306.442	0.241	306.451	1.712	306.96	9.683	313.214	81.135	312.967	1.485	312.973	2.117	313.485	13.726	306.591	106.345
								306.68	11.859	306.746	-0.846	306.757	0.219	306.804	0.229	307.12	22.747	307.225	-0.29	307.22	0.829	307.292	2.845									306.845	58.819	306.921	0.24	306.931	1.71	307.439	9.664	313.93	81.055	313.447	1.485	313.453	2.117	314.201	13.683	307.071	106.241
								306.92	11.848	306.986	-0.866	306.996	0.209	307.044	0.205	307.839	22.729	307.944	-0.284	307.939	0.829	308.011	2.842									307.324	58.775	307.4	0.239	307.41	1.707	308.161	9.649	314.413	80.82	314.163	1.468	314.169	2.097	314.685	13.376	307.551	106.127
								314.345	11.895	314.411	-0.878	314.421	0.175	314.469	0.229	308.318	22.718	308.424	-0.282	308.419	0.829	308.49	2.836									308.046	58.718	308.122	0.238	308.132	1.698	308.64	9.629			314.646	1.376	314.653	1.95			308.031	106.017
																308.8	22.694	308.906	-0.282	308.901	0.829	308.972	2.824									308.525	58.669	308.602	0.237	308.611	1.693	309.123	9.613									308.752	105.879
																309.278	22.678	309.383	-0.282	309.378	0.829	309.45	2.818									309.008	58.624	309.084	0.235	309.094	1.686	309.6	9.6									309.231	105.746
																309.758	22.662	309.863	-0.282	309.858	0.829	309.93	2.817									309.485	58.58	309.561	0.233	309.571	1.676	310.079	9.588									309.712	105.63
																310.237	22.635	310.343	-0.28	310.338	0.822	310.409	2.793									309.964	58.527	310.041	0.232	310.051	1.664	310.559	9.552									310.192	105.51
																310.716	22.617	310.821	-0.281	310.816	0.819	310.888	2.777									310.444	58.476	310.52	0.225	310.53	1.65	311.039	9.546									310.671	105.399
																311.196	22.598	311.301	-0.281	311.296	0.815	311.368	2.767									310.924	58.436	311	0.224	311.01	1.646	311.519	9.531									311.152	105.29
																311.92	22.571	312.025	-0.282	312.02	0.809	312.092	2.749									311.404	58.395	311.48	0.219	311.49	1.636	312.242	9.504									311.632	105.18
																312.4	22.554	312.506	-0.284	312.501	0.807	312.572	2.733									312.127	58.34	312.204	0.207	312.213	1.621	312.722	9.473									312.352	105.043
																312.876	22.554	312.981	-0.284	312.976	0.807	313.048	2.733									312.607	58.292	312.683	0.197	312.693	1.613	313.202	9.473									312.832	105.043
																313.358	22.554	313.463	-0.284	313.458	0.807	313.53	2.733									313.087	58.292	313.163	0.197	313.173	1.613	313.682	9.473									313.311	105.043
																313.836	22.532	313.941	-0.284	313.936	0.799	314.008	2.715									313.567	58.292	313.644	0.197	313.654	1.613	314.163	9.445									313.792	104.906
																314.32	22.494	314.426	-0.331	314.421	0.723	314.492	2.569									314.048	58.248	314.124	0.179	314.134	1.595	314.643	9.296									314.271	104.605
																																314.528	58.186	314.604	0.124	314.614	1.542
[truncated: 22 more columns]

## Sheet: Figure S5
Scrubber 2.00 Compatible Method File
2023-09-28 13:42:25
RowCount: 10
Rows:	10
Cols:	1
Grid:
0u
0.00097656u
0.00195u
0.0039u
0.0078125u
0.015625u
0.03125u
0.0625u
0.125u
0.25u
Analytes: 1
1	-1	M4	1
1
1
1
1
1
1
1
1
1
1
Input data:
230731 16:22 Fc=1 - 25_X	230731 16:22 Fc=1 - 25_Y	230731 16:43 Fc=1 - 28_X	230731 16:43 Fc=1 - 28_Y	230731 17:04 Fc=1 - 31_X	230731 17:04 Fc=1 - 31_Y	230731 17:25 Fc=1 - 34_X	230731 17:25 Fc=1 - 34_Y	230731 17:46 Fc=1 - 37_X	230731 17:46 Fc=1 - 37_Y	230731 18:07 Fc=1 - 40_X	230731 18:07 Fc=1 - 40_Y	230731 18:28 Fc=1 - 43_X	230731 18:28 Fc=1 - 43_Y	230731 18:49 Fc=1 - 46_X	230731 18:49 Fc=1 - 46_Y	230731 19:09 Fc=1 - 49_X	230731 19:09 Fc=1 - 49_Y	230731 19:30 Fc=1 - 52_X	230731 19:30 Fc=1 - 52_Y
-15.412	0	-15.212	-0.275	-15.223	-0.407	-15.195	-0.542	-14.895	-0.74	-15.188	-0.738	-15.157	-0.967	-15.185	-0.967	-14.85	-0.94	-15.168	-1.027
-15.172	0	-14.971	-0.268	-14.983	-0.397	-14.956	-0.524	-14.655	-0.715	-14.948	-0.714	-14.917	-0.929	-14.944	-0.927	-14.61	-0.898	-14.928	-0.984
-14.931	0	-14.732	-0.268	-14.743	-0.397	-14.715	-0.524	-14.415	-0.715	-14.708	-0.714	-14.676	-0.929	-14.705	-0.927	-14.37	-0.898	-14.688	-0.984
-14.692	0	-14.492	-0.261	-14.504	-0.386	-14.475	-0.5	-14.174	-0.69	-14.468	-0.69	-14.437	-0.888	-14.464	-0.883	-14.13	-0.857	-14.448	-0.943
-14.452	0	-14.251	-0.261	-14.263	-0.386	-14.235	-0.5	-13.935	-0.69	-14.228	-0.69	-14.197	-0.888	-14.224	-0.883	-13.89	-0.857	-14.207	-0.943
-14.212	0	-14.012	-0.253	-14.024	-0.374	-13.995	-0.475	-13.695	-0.663	-13.988	-0.662	-13.957	-0.85	-13.984	-0.842	-13.649	-0.817	-13.968	-0.904
-13.972	0	-13.771	-0.248	-13.783	-0.361	-13.755	-0.454	-13.455	-0.631	-13.748	-0.635	-13.717	-0.809	-13.744	-0.801	-13.41	-0.773	-13.728	-0.864
-13.732	0	-13.531	-0.238	-13.544	-0.349	-13.515	-0.43	-13.215	-0.6	-13.508	-0.606	-13.477	-0.764	-13.505	-0.755	-13.17	-0.73	-13.488	-0.822
-13.492	0	-13.292	-0.224	-13.304	-0.334	-13.275	-0.409	-12.975	-0.572	-13.268	-0.576	-13.237	-0.72	-13.264	-0.71	-12.93	-0.686	-13.248	-0.779
-13.252	0	-13.051	-0.214	-13.063	-0.318	-13.036	-0.386	-12.735	-0.542	-13.028	-0.546	-12.997	-0.682	-13.025	-0.666	-12.69	-0.643	-13.007	-0.736
-13.011	0	-12.811	-0.201	-12.824	-0.306	-12.795	-0.359	-12.495	-0.511	-12.787	-0.516	-12.757	-0.641	-12.784	-0.625	-12.45	-0.6	-12.768	-0.697
-12.772	0	-12.572	-0.189	-12.583	-0.292	-12.555	-0.334	-12.255	-0.477	-12.548	-0.483	-12.517	-0.596	-12.544	-0.581	-12.21	-0.555	-12.527	-0.655
-12.532	0	-12.332	-0.173	-12.343	-0.27	-12.315	-0.308	-12.015	-0.449	-12.308	-0.445	-12.277	-0.55	-12.304	-0.534	-11.97	-0.515	-12.288	-0.611
-12.292	0	-12.091	-0.156	-12.103	-0.249	-12.075	-0.284	-11.775	-0.419	-12.068	-0.413	-12.037	-0.508	-12.064	-0.493	-11.73	-0.475	-12.048	-0.566
-12.052	0	-11.851	-0.141	-11.863	-0.232	-11.835	-0.261	-11.535	-0.389	-11.828	-0.384	-11.796	-0.466	-11.825	-0.455	-11.49	-0.439	-11.807	-0.525
-11.812	0	-11.609	-0.13	-11.623	-0.216	-11.595	-0.241	-11.294	-0.358	-11.587	-0.352	-11.557	-0.425	-11.584	-0.417	-11.25	-0.401	-11.568	-0.488
-11.572	0	-11.371	-0.119	-11.383	-0.198	-11.355	-0.221	-11.054	-0.321	-11.348	-0.319	-11.317	-0.385	-11.344	-0.376	-11.01	-0.361	-11.327	-0.446
-11.332	0	-11.132	-0.108	-11.143	-0.181	-11.115	-0.201	-10.815	-0.286	-11.108	-0.289	-11.077	-0.342	-11.105	-0.335	-10.77	-0.322	-11.087	-0.403
-11.091	0	-10.892	-0.096	-10.903	-0.163	-10.875	-0.177	-10.575	-0.247	-10.868	-0.257	-10.836	-0.302	-10.864	-0.295	-10.53	-0.28	-10.846	-0.359
-10.852	0	-10.651	-0.082	-10.663	-0.145	-10.635	-0.153	-10.335	-0.208	-10.628	-0.221	-10.596	-0.268	-10.624	-0.257	-10.289	-0.237	-10.608	-0.316
-10.612	0	-10.411	-0.065	-10.423	-0.127	-10.395	-0.129	-10.094	-0.175	-10.387	-0.187	-10.357	-0.226	-10.384	-0.216	-10.05	-0.198	-10.368	-0.269
-10.372	0	-10.171	-0.051	-10.183	-0.111	-10.155	-0.106	-9.854	-0.144	-10.148	-0.155	-10.117	-0.186	-10.144	-0.178	-9.81	-0.157	-10.127	-0.227
-10.132	0	-9.931	-0.042	-9.943	-0.094	-9.915	-0.089	-9.615	-0.11	-9.908	-0.127	-9.876	-0.148	-9.904	-0.144	-9.57	-0.119	-9.888	-0.186
-9.891	0	-9.692	-0.032	-9.703	-0.073	-9.675	-0.072	-9.375	-0.082	-9.668	-0.097	-9.636	-0.114	-9.664	-0.109	-9.33	-0.082	-9.647	-0.143
-9.652	0	-9.452	-0.02	-9.464	-0.054	-9.435	-0.051	-9.134	-0.05	-9.428	-0.067	-9.396	-0.083	-9.424	-0.072	-9.089	-0.043	-9.407	-0.097
-9.412	0	-9.211	-0.008	-9.223	-0.034	-9.195	-0.027	-8.894	-0.016	-9.188	-0.032	-9.156	-0.045	-9.185	-0.035	-8.85	-0.005	-9.167	-0.054
-9.172	0	-8.971	0.008	-8.984	-0.013	-8.955	-0.004	-8.654	0.013	-8.948	0.006	-8.917	-0.003	-8.944	0.002	-8.61	0.029	-8.927	-0.013
-8.932	0	-8.731	0.025	-8.743	0.012	-8.714	0.016	-8.415	0.04	-8.708	0.039	-8.677	0.036	-8.704	0.036	-8.37	0.06	-8.687	0.03
-8.692	0	-8.492	0.038	-8.503	0.032	-8.475	0.034	-8.174	0.069	-8.468	0.065	-8.436	0.068	-8.465	0.069	-8.13	0.093	-8.448	0.071
-8.452	0	-8.25	0.052	-8.263	0.048	-8.235	0.051	-7.935	0.1	-8.227	0.094	-8.196	0.098	-8.225	0.101	-7.89	0.124	-8.207	0.108
-8.212	0	-8.011	0.068	-8.022	0.064	-7.995	0.071	-7.695	0.127	-7.987	0.125	-7.957	0.132	-7.984	0.135	-7.65	0.158	-7.967	0.143
-7.972	0	-7.771	0.08	-7.783	0.081	-7.755	0.09	-7.454	0.155	-7.748	0.155	-7.716	0.168	-7.744	0.171	-7.41	0.198	-7.728	0.178
-7.732	0	-7.531	0.093	-7.543	0.1	-7.515	0.113	-7.214	0.183	-7.507	0.188	-7.476	0.208	-7.504	0.209	-7.17	0.234	-7.487	0.221
-7.492	0	-7.292	0.107	-7.303	0.122	-7.275	0.139	-6.974	0.211	-7.267	0.219	-7.236	0.247	-7.264	0.247	-6.93	0.269	-7.247	0.265
-7.252	0	-7.051	0.116	-7.063	0.144	-7.035	0.163	-6.734	0.24	-7.028	0.25	-6.996	0.283	-7.024	0.283	-6.69	0.305	-7.007	0.309
-7.012	0	-6.811	0.126	-6.824	0.165	-6.795	0.191	-6.494	0.269	-6.787	0.283	-6.757	0.32	-6.784	0.323	-6.449	0.338	-6.767	0.35
-6.772	0	-6.571	0.139	-6.583	0.184	-6.555	0.215	-6.255	0.297	-6.548	0.314	-6.517	0.358	-6.544	0.361	-6.209	0.371	-6.527	0.387
-6.531	0	-6.331	0.149	-6.343	0.201	-6.315	0.235	-6.015	0.323	-6.308	0.342	-6.276	0.393	-6.305	0.397	-5.97	0.403	-6.288	0.421
-6.291	0	-6.091	0.157	-6.103	0.217	-6.075	0.255	-5.774	0.348	-6.068	0.37	-6.037	0.426	-6.064	0.433	-5.729	0.435	-6.047	0.458
-6.052	0	-5.852	0.168	-5.863	0.235	-5.835	0.276	-5.535	0.373	-5.828	0.399	-5.796	0.455	-5.824	0.468	-5.49	0.469	-5.807	0.493
-5.812	0	-5.611	0.18	-5.624	0.249	-5.595	0.298	-5.295	0.398	-5.588	0.425	-5.557	0.484	-5.584	0.502	-5.25	0.507	-5.566	0.526
-5.571	0	-5.371	0.193	-5.383	0.269	-5.355	0.322	-5.055	0.428	-5.347	0.453	-5.316	0.52	-5.344	0.535	-5.01	0.546	-5.327	0.562
-5.331	0	-5.131	0.203	-5.143	0.287	-5.115	0.35	-4.814	0.454	-5.108	0.484	-5.076	0.556	-5.104	0.571	-4.769	0.58	-5.087	0.598
-5.091	0	-4.891	0.21	-4.903	0.304	-4.875	0.375	-4.574	0.477	-4.867	0.511	-4.836	0.586	-4.864	0.605	-4.53	0.609	-4.847	0.633
-4.852	0	-4.652	0.217	-4.663	0.317	-4.635	0.394	-4.334	0.503	-4.627	0.53	-4.597	0.61	-4.624	0.633	-4.29	0.638	-4.608	0.663
-4.612	0	-4.411	0.217	-4.423	0.331	-4.395	0.414	-4.095	0.522	-4.387	0.553	-4.356	0.637	-4.384	0.666	-4.049	0.645	-4.367	0.696
-4.371	0	-4.172	0.217	-4.183	0.331	-4.155	0.414	-3.855	0.544	-4.147	0.553	-4.116	0.663	-4.144	0.68	-3.81	0.645	-4.127	0.727
-4.131	0	-3.931	0.217	-3.943	0.331	-3.914	0.414	-3.614	0.557	-3.908	0.553	-3.876	0.69	-3.903	0.68	-3.57	0.645	-3.887	0.76
-3.891	0	-3.691	0.217	-3.703	0.331	-3.674	0.414	-3.374	0.56	-3.667	0.553	-3.637	0.718	-3.664	0.68	-3.33	0.666	-3.647	0.791
-3.651	0	-3.451	0.207	-3.463	0.331	-3.435	0.414	-3.134	0.567	-3.428	0.553	-3.396	0.731	-3.424	0.68	-3.089	0.685	-3.407	0.809
-3.411	0	-3.212	0.135	-3.223	0.279	-3.195	0.363	-2.894	0.577	-3.187	0.502	-3.155	0.738	-3.184	0.68	-2.849	0.691	-3.167	0.821
-3.171	0	-2.971	0.118	-2.983	0.266	-2.955	0.35	-2.654	0.61	-2.947	0.487	-2.916	0.744	-2.944	0.68	-2.609	0.691	-2.928	0.833
-2.931	0	-2.731	0.105	-2.743	0.256	-2.715	0.35	-2.414	0.656	-2.707	0.485	-2.676	0.754	-2.704	0.68	-2.37	0.691	-2.687	0.845
-2.692	0	-2.491	0.086	-2.503	0.239	-2.474	0.35	-2.174	0.669	-2.468	0.483	-2.437	0.768	-2.464	0.68	-2.129	0.688	-2.447	0.858
-2.451	0	-2.251	0.081	-2.263	0.239	-2.234	0.349	-1.935	0.669	-2.228	0.483	-2.196	0.776	-2.224	0.68	-1.89	0.688	-2.208	0.866
-2.212	0	-2.011	0.079	-2.023	0.239	-1.994	0.348	-1.694	0.669	-1.987	0.483	-1.957	0.776	-1.984	0.68	-1.649	0.688	-1.967	0.866
-1.971	0	-1.771	0.076	-1.783	0.239	-1.754	0.348	-1.455	0.669	-1.747	0.482	-1.716	0.776	-1.744	0.68	-1.409	0.688	-1.727	0.866
-1.732	0	-1.531	0.071	-1.543	0.237	-1.515	0.348	-1.214	0.669	-1.507	0.482	-1.476	0.776	-1.504	0.68	-1.17	0.688	-1.487	0.866
-1.491	0	-1.291	0.064	-1.302	0.236	-1.275	0.348	-0.974	-1.846	-1.267	0.479	-1.236	0.776	-1.264	0.68	-0.93	-4.868	-1.247	0.866
-1.251	0	-1.052	-0.019	-1.063	0.161	-1.034	0.26	-0.735	-1.846	-1.027	0.386	-0.996	-0.293	-1.024	0.611	-0.69	-4.868	-1.007	0.488
-1.012	0	-0.811	-2.512	-0.823	-6.432	-0.794	-3.079	-0.493	-1.846	-0.788	-7.005	-0.756	-0.293	-0.784	-5.665	-0.449	-4.868	-0.767	0.488
-0.772	0	-0.572	-2.512	-0.583	-6.432	-0.555	-3.079	-0.254	-2.893	-0.547	-7.005	-0.516	-5.596	-0.544	-5.665	-0.209	-5.307	-0.527	0.488
-0.532	0	-0.331	-2.512	-0.343	-6.432	-0.314	-3.079	-0.014	-4.93	-0.307	-8.96	-0.276	-7.047	-0.304	-8.093	0.032	-8.551	-0.287	-4.548
-0.291	0	-0.092	-2.512	-0.103	-6.432	-0.074	-3.079	0.226	-7.831	-0.068	-10.595	-0.036	-10.412	-0.064	-10.302	0.271	-10.54	-0.047	-7.276
-0.052	0	0.148	-2.512	0.137	-6.432	0.166	-4.399	0.466	-10.443	0.173	-12.447	0.204	-12.713	0.177	-11.917	0.511	-10.54	0.193	-8.678
0.189	0	0.389	-0.072	0.377	-2.657	0.406	-4.399	0.705	-10.443	0.413	-12.447	0.444	-14.348	0.416	-11.917	0.75	-10.54	0.433	-8.52
0.429	0	0.629	0.837	0.618	-2.657	0.645	-4.399	0.946	-10.443	0.652	-12.447	0.684	-14.348	0.656	-11.917	0.991	-10.54	0.673	-8.029
0.669	0	0.869	0.864	0.857	-2.657	0.886	-4.399	1.186	-10.443	0.893	-12.447	0.924	-14.348	0.896	-11.917	1.231	-10.13	0.913	-7.276
0.909	0	1.109	0.864	1.097	-2.657	1.125	-4.399	1.426	-11.974	1.133	-12.447	1.164	-14.348	1.136	-11.917	1.471	-10.13	1.154	-6.98
1.148	0	1.349	0.867	1.337	-2.657	1.365	-5.024	1.666	-12.437	1.373	-13.021	1.404	-15.735	1.376	-12.512	1.711	-10.13	1.393	-6.98
1.388	0	1.589	0.867	1.577	-2.657	1.606	-5.024	1.906	-12.437	1.613	-13.021	1.644	-15.735	1.617	-12.512	1.951	-10.13	1.634	-6.98
1.629	0	1.829	0.867	1.817	-2.657	1.846	-5.024	2.146	-12.437	1.852	-13.021	1.884	-15.735	1.856	-12.512	2.191	-10.13	1.873	-6.98
1.869	0	2.069	0.864	2.058	-2.657	2.086	-5.024	2.386	-12.437	2.093	-13.021	2.124	-15.735	2.097	-12.512	2.431	-9.691	2.113	-5.749
2.108	0	2.309	0.864	2.297	-2.657	2.325	-5.024	2.626	-12.437	2.333	-13.021	2.364	-15.735	2.337	-12.512	2.671	-9.169	2.353	-4.449
2.349	0	2.549	0.864	2.537	-2.656	2.565	-4.999	2.866	-12.397	2.573	-12.975	2.604	-15.661	2.576	-12.183	2.91	-8.592	2.593	-3.328
2.589	0	2.789	0.861	2.777	-2.649	2.806	-4.976	3.106	-12.352	2.813	-12.933	2.844	-15.566	2.817	-12.032	3.151	-7.822	2.833	-1.868
2.829	0	3.029	0.858	3.017	-2.641	3.046	-4.955	3.346	-12.311	3.053	-12.892	3.084	-15.464	3.056	-11.803	3.39	-7.337	3.073	-0.801
3.069	0	3.269	0.853	3.257	-2.639	3.285	-4.935	3.586	-12.274	3.293	-12.849	3.324	-15.355	3.296	-11.447	3.631	-7.135	3.313	0.156
3.309	0	3.509	0.845	3.497	-2.636	3.525	-4.923	3.826	-12.24	3.533	-12.806	3.563	-15.251	3.537	-11.188	3.871	-6.246	3.553	1.543
3.548	0	3.749	0.824	3.738	-2.632	3.766	-4.918	4.066	-12.155	3.773	-12.777	3.804	-15.155	3.777	-11.04	4.111	-5.709	3.793	2.435
3.788	0	3.989	0.818	3.978	-2.608	4.005	-4.873	4.306	-12.06	4.013	-12.703	4.044	-15.04	4.016	-10.765	4.351	-5.024	4.033	3.669
4.029	0	4.229	0.814	4.218	-2.586	4.246	-4.843	4.545	-11.988	4.253	-12.635	4.284	-14.925	4.257	-10.252	4.59	-4.813	4.273	4.802
4.268	0	4.469	0.808	4.457	-2.574	4.485	-4.829	4.786	-11.925	4.493	-12.577	4.524	-14.788	4.497	-10.08	4.83	-3.989	4.513	5.684
4.509	0	4.709	0.804	4.698	-2.564	4.726	-4.819	5.026	-11.867	4.733	-12.517	4.764	-14.653	4.738	-9.806	5.071	-3.658	4.753	6.974
4.749	0	4.949	0.799	4.938	-2.558	4.965	-4.811	5.266	-11.812	4.973	-12.456	5.004	-14.522	4.976	-9.642	5.311	-3.257	4.993	7.894
4.989	0	5.189	0.795	5.178	-2.551	5.206	-4.805	5.506	-11.75	5.213	-12.395	5.244	-14.387	5.217	-9.525	5.551	-2.56	5.233	8.864
5.229	0	5.429	0.795	5.417	-2.538	5.445	-4.796	5.746	-11.687	5.453	-12.327	5.484	-14.243	5.457	-9.393	5.793	-1.983	5.473	9.649
5.468	0	5.669	0.795	5.658	-2.524	5.686	-4.786	5.986	-11.62	5.693	-12.252	5.725	-14.091	5.697	-9.154	6.03	-1.424	5.713	10.813
5.709	0	5.91	0.795	5.898	-2.506	5.926	-4.778	6.226	-11.55	5.933	-12.176	5.964	-13.934	5.937	-8.972	6.27	-1.116	5.953	11.619
5.949	0	6.149	0.795	6.138	-2.486	6.165	-4.768	6.466	-11.479	6.173	-12.097	6.204	-13.771	6.177	-8.738	6.511	-0.631	6.194	12.736
6.188	0	6.389	0.799	6.377	-2.465	6.406	-4.752	6.706	-11.404	6.413	-12.018	6.444	-13.604	6.417	-8.543	6.751	0.014	6.434	13.791
6.428	0	6.629	0.805	6.617	-2.442	6.646	-4.73	6.946	-11.326	6.653	-11.932	6.684	-13.429	6.657	-8.348	6.991	0.275	6.673	14.888
6.669	0	6.869	0.812	6.858	-2.419	6.885	-4.707	7.186	-11.252	6.893	-11.841	6.924	-13.255	6.897	-8.132	7.231	1.239	6.913	15.611
6.909	0	7.109	0.818	7.098	-2.398	7.125	-4.684	7.426	-11.177	7.133	-11.752	7.164	-13.082	7.137	-7.617	7.471	1.641	7.154	16.791
7.149	0	7.35	0.823	7.338	-2.378	7.366	-4.662	7.666	-11.104	7.373	-11.666	7.404	-12.908	7.376	-7.414	7.711	2.082	7.394	17.665
7.389	0	7.589	0.827	7.577	-2.355	7.605	-4.643	7.905	-11.029	7.613	-11.581	7.644	-12.732	7.617	-7.226	7.951	2.779	7.633	18.434
7.628	0	7.829	0.833	7.818	-2.334	7.845	-4.623	8.146	-10.955	7.853	-11.494	7.884	-12.553	7.857	-7.012	8.191	3.258	7.874	19.326
7.869	0	8.069	0.833	8.057	-2.32	8.086	-4.608	8.386	-10.878	8.094	-11.408	8.125	-12.376	8.096	-6.755	8.431	3.67	8.113	20.158
8.109	0	8.309	0.833	8.298	-2.305	8.326	-4.594	8.626	-10.798	8.334	-11.322	8.364	-12.197	8.336	-6.523	8.671	4.166	8.353	21.13
8.349	0	8.549	0.838	8.537	-2.283	8.566	-4.573	8.866	-10.721	8.573	-11.231	8.604	-12.01	8.576	-6.082	8.911	4.473	8.593	22.064
8.589	0	8.789	0.841	8.778	-2.264	8.806	-4.556	9.106	-10.641	8.813	-11.142	8.844	-11.825	8.817	-5.858	9.151	5.097	8.833	22.961
8.829	0	9.029	0.845	9.017	-2.244	9.046	-4.538	9.346	-10.561	9.053	-11.05	9.084	-11.637	9.057	-5.576	9.391	5.585	9.073	24.212
9.069	0	9.27	0.849	9.258	-2.224	9.286	-4.519	9.586	-10.482	9.293	-10.956	9.325	-11.443	9.296	-5.321	9.632	6.002	9.314	24.882
9.309	0	9.509	0.856	9.497	-2.206	9.526	-4.5	9.827	-10.4	9.533	-10.86	9.564	-11.255	9.537	-5.042	9.871	6.751	9.554	25.646
9.548	0	9.749	0.863	9.737	-2.188	9.766	-4.482	10.066	-10.313	9.773	-10.764	9.805	-11.064	9.776	-4.757	10.112	7.046	9.793	26.886
9.789	0	9.989	0.874	9.978	-2.164	10.006	-4.46	10.306	-10.226	10.014	-10.665	10.044	-10.866	10.017	-4.405	10.351	7.718	10.034	27.501
10.029	0	10.229	0.887	10.217	-2.14	10.246	-4.437	10.546	-10.141	10.253	-10.567	10.285	-10.667	10.257	-4.138	10.591	8.213	10.274	28.309
10.269	0	10.47	0.9	10.458	-2.118	10.486	-4.414	10.786	-10.055	10.493	-10.469	10.524	-10.47	10.498	-3.843	10.832	8.848	10.513	29.161
10.509	0	10.709	0.908	10.697	-2.096	10.726	-4.388	11.026	-9.968	10.733	-10.37	10.765	-10.271	10.737	-3.54	11.071	9.254	10.754	30.014
10.749	0	10.949	0.917	10.937	-2.073	10.966	-4.361	11.266	-9.882	10.973	-10.271	11.005	-10.07	10.976	-3.194	11.311	9.712	10.994	30.759
10.989	0	11.189	0.927	11.178	-2.048	11.205	-4.334	11.506	-9.798	11.214	-10.172	11.245	-9.872	11.217	-2.826	11.552	10.488	11.234	31.605
11.229	0	11.429	0.938	11.418	-2.022	11.446	-4.308	11.746	-9.71	11.453	-10.073	11.484	-9.676	11.457	-2.585	11.792	11.18	11.473	32.446
11.469	0	11.67	0.949	11.658	-1.998	11.686	-4.279	11.986	-9.618	11.693	-9.973	11.724	-9.474	11.697	-2.292	12.031	11.462	11.714	32.952
11.709	0	11.91	0.964	11.898	-1.971	11.926	-4.247	12.226	-9.526	11.934	-9.868	11.965	-9.274	11.937	-1.992	12.272	11.927	11.954	33.933
11.949	0	12.149	0.98	12.137	-1.947	12.166	-4.218	12.466	-9.439	12.173	-9.761	12.204	-9.078	12.177	-1.673	12.511	12.515	12.193	34.688
12.189	0	12.39	0.998	12.378	-1.925	12.406	-4.193	12.706	-9.352	12.414	-9.655	12.445	-8.879	12.417	-1.359	12.751	12.994	12.434	35.408
12.429	0	12.629	1.014	12.617	-1.902	12.646	-4.165	12.946	-9.267	12.653	-9.552	12.684	-8.675	12.657	-1.057	12.991	13.324	12.673	36.156
12.669	0	12.87	1.032	12.857	-1.875	12.886	-4.135	13.186	-9.183	12.894	-9.449	12.925	-8.475	12.897	-0.759	13.231	14.117	12.914	37.016
12.909	0	13.11	1.048	13.098	-1.85	13.126	-4.107	13.426	-9.1	13.134	-9.345	13.165	-8.275	13.136	-0.45	13.471	14.548	13.154	37.836
13.149	0	13.35	1.064	13.337	-1.825	13.366	-4.079	13.666	-9.015	13.373	-9.244	13.404	-8.077	13.378	-0.134	13.711	14.896	13.394	38.647
13.389	0	13.589	1.081	13.578	-1.795	13.607	-4.055	13.906	-8.932	13.614	-9.143	13.644	-7.881	13.617	0.189	13.951	15.583	13.635	39.54
13.629	0	13.829	1.101	13.817	-1.767	13.846	-4.029	14.147	-8.852	13.854	-9.042	13.885	-7.683	13.857	0.553	14.192	15.955	13.874	40.193
13.869	0	14.07	1.12	14.058	-1.744	14.086	-4.003	14.387	-8.773	14.094	-8.941	14.124	-7.483	14.097	0.839	14.431	16.272	14.114	40.65
14.109	0	14.31	1.138	14.298	-1.722	14.326	-3.975	14.626	-8.697	14.333	-8.84	14.365	-7.286	14.338	1.144	14.671	16.955	14.354	41.48
14.349	0	14.55	1.157	14.538	-1.7	14.566	-3.945	14.866	-8.624	14.574	-8.739	14.604	-7.093	14.576	1.437	14.911	17.449	14.594	42.218
14.589	0	14.789	1.173	14.778	-1.681	14.806	-3.914	15.107	-8.552	14.813	-8.641	14.845	-6.901	14.818	1.727	15.151	17.984	14.834	42.92
14.829	0	15.03	1.189	15.018	-1.661	15.045	-3.886	15.347	-8.484	15.054	-8.55	15.085	-6.712	15.057	2.017	15.391	18.231	15.074	43.556
15.069	0	15.27	1.201	15.258	-1.645	15.286	-3.864	15.586	-8.419	15.294	-8.462	15.325	-6.523	15.297	2.303	15.631	18.514	15.313	44.345
15.309	0	15.509	1.209	15.498	-1.629	15.526	-3.843	15.826	-8.356	15.534	-8.374	15.564	-6.341	15.537	2.584	15.872	19.302	15.554	45.033
15.549	0	15.751	1.215	15.738	-1.617	15.766	-3.825	16.067	-8.298	15.773	-8.287	15.805	-6.164	15.777	2.867	16.112	19.89	15.793	45.68
15.789	0	15.99	1.22	15.977	-1.602	16.006	-3.809	16.306	-8.242	16.014	-8.206	16.045	-5.989	16.017	3.146	16.351	20.178	16.034	46.651
16.029	0	16.23	1.23	16.218	-1.588	16.246	-3.792	16.546	-8.185	16.253	-8.121	16.284	-5.811	16.257	3.432	16.592	20.848	16.274	47.164
16.269	0	16.469	1.239	16.458	-1.572	16.486	-3.776	16.787	-8.128	16.494	-8.033	16.524	-5.626	16.498	3.719	16.831	21.22	16.514	47.565
16.509	0	16.709	1.247	16.697	-1.558	16.725	-3.758	17.026	-8.073	16.734	-7.946	16.764	-5.445	16.737	3.998	17.071	21.75	16.753	47.956
16.749	0	16.95	1.253	16.938	-1.548	16.966	-3.739	17.266	-8.015	16.974	-7.863	17.004	-5.267	16.977	4.275	17.311	22.078	16.994	48.954
16.989	0	17.19	1.256	17.177	-1.536	17.206	-3.724	17.506	-7.952	17.214	-7.783	17.245	-5.095	17.217	4.557	17.552	22.347	17.234	49.65
17.229	0	17.43	1.262	17.419	-1.524	17.446	-3.706	17.746	-7.89	17.453	-7.702	17.485	-4.921	17.457	4.845	17.792	22.761	17.474	50.618
17.469	0	17.669	1.27	17.657	-1.512	17.686	-3.688	17.986	-7.832	17.694	-7.619	17.725	-4.745	17.697	5.13	18.032	23.053	17.713	51.049
17.709	0	17.91	1.276	17.898	-1.499	17.926	-3.668	18.226	-7.771	17.934	-7.535	17.965	-4.568	17.937	5.411	18.271	23.665	17.954	51.596
17.949	0	18.15	1.286	18.139	-1.483	18.166	-3.645	18.466	-7.713	18.174	-7.447	18.204	-4.389	18.177	5.694	18.511	24.174	18.194	52.016
18.19	0	18.39	1.293	18.377	-1.467	18.406	-3.628	18.706	-7.656	18.414	-7.361	18.445	-4.212	18.417	5.972	18.751	24.663	18.433	52.663
18.429	0	18.629	1.302	18.617	-1.449	18.646	-3.618	18.946	-7.602	18.654	-7.276	18.685	-4.034	18.657	6.25	18.991	25.176	18.674	53.392
18.669	0	18.869	1.311	18.858	-1.431	18.886	-3.608	19.187	-7.544	18.894	-7.193	18.925	-3.856	18.897	6.531	19.231	25.602	18.914	54.133
18.909	0	19.11	1.321	19.098	-1.412	19.126	-3.592	19.426	-7.487	19.133	-7.106	19.165	-3.675	19.137	6.813	19.472	25.896	19.154	54.815
19.149	0	19.35	1.33	19.338	-1.393	19.366	-3.576	19.667	-7.433	19.374	-7.016	19.405	-3.496	19.377	7.094	19.712	26.5	19.394	55.549
19.389	0	19.59	1.342	19.578	-1.373	19.606	-3.555	19.906	-7.376	19.613	-6.927	19.644	-3.32	19.617	7.379	19.951	26.824	19.634	55.851
19.629	0	19.829	1.355	19.818	-1.353	19.846	-3.538	20.146	-7.321	19.854	-6.842	19.885	-3.145	19.857	7.661	20.192	27.145	19.874	56.504
19.87	0	20.07	1.365	20.058	-1.337	20.087	-3.521	20.386	-7.26	20.095	-6.759	20.125	-2.971	20.098	7.938	20.431	27.702	20.113	57.225
20.109	0	20.31	1.375	20.299	-1.322	20.326	-3.503	20.626	-7.202	20.334	-6.671	20.365	-2.794	20.338	8.216	20.672	28.116	20.354	57.532
20.35	0	20.55	1.391	20.537	-1.304	20.566	-3.485	20.867	-7.138	20.574	-6.579	20.605	-2.616	20.577	8.488	20.912	28.411	20.594	58.187
20.59	0	20.79	1.404	20.778	-1.285	20.806	-3.468	21.106	-7.076	20.814	-6.489	20.844	-2.441	20.817	8.759	21.152	28.973	20.834	58.932
20.83	0	21.029	1.419	21.018	-1.264	21.046	-3.448	21.346	-7.015	21.054	-6.397	21.085	-2.265	21.057	9.039	21.392	29.258	21.073	59.316
21.07	0	21.269	1.432	21.258	-1.245	21.286	-3.426	21.587	-6.96	21.294	-6.308	21.325	-2.087	21.298	9.322	21.631	29.548	21.314	59.62
21.309	0	21.51	1.441	21.498	-1.231	21.526	-3.411	21.827	-6.908	21.534	-6.227	21.565	-1.915	21.537	9.593	21.872	30.15	21.554	60.496
21.55	0	21.75	1.449	21.738	-1.219	21.766	-3.397	22.067	-6.854	21.774	-6.144	21.805	-1.748	21.777	9.858	22.111	30.606	21.794	61.122
21.789	0	21.991	1.459	21.977	-1.206	22.006	-3.381	22.306	-6.799	22.015	-6.055	22.045	-1.581	22.017	10.121	22.352	30.932	22.034	61.795
22.03	0	22.23	1.468	22.218	-1.191	22.246	-3.37	22.547	-6.746	22.253	-5.97	22.285	-1.412	22.257	10.383	22.592	31.198	22.274	62.086
22.27	0	22.47	1.484	22.458	-1.173	22.486	-3.35	22.786	-6.695	22.494	-5.886	22.525	-1.241	22.498	10.653	22.833	31.571	22.514	62.568
22.51	0	22.71	1.497	22.698	-1.157	22.726	-3.333	23.027	-6.64	22.734	-5.808	22.765	-1.07	22.737	10.918	23.072	31.915	22.754	63.343
22.75	0	22.949	1.512	22.938	-1.14	22.966	-3.31	23.267	-6.582	22.974	-5.731	23.005	-0.898	22.977	11.186	23.311	32.506	22.994	63.666
22.99	0	23.19	1.53	23.178	-1.118	23.206	-3.282	23.507	-6.524	23.214	-5.649	23.245	-0.726	23.217	11.459	23.552	32.78	23.234	64.506
23.229	0	23.429	1.547	23.418	-1.097	23.446	-3.253	23.747	-6.47	23.455	-5.568	23.485	-0.556	23.457	11.728	23.792	33.141	23.474	64.94
23.469	0	23.67	1.56	23.658	-1.075	23.686	-3.23	23.987	-6.416	23.694	-5.49	23.725	-0.393	23.697	12.002	24.032	33.564	23.714	65.262
23.709	0	23.909	1.573	23.898	-1.056	23.926	-3.204	24.227	-6.358	23.934	-5.41	23.965	-0.225	23.937	12.273	24.272	33.914	23.954	65.711
23.95	0	24.15	1.586	24.138	-1.034	24.166	-3.176	24.466	-6.3	24.174	-5.325	24.205	-0.055	24.178	12.543	24.512	34.295	24.194	66.63
24.189	0	24.39	1.598	24.378	-1.01	24.406	-3.151	24.706	-6.243	24.414	-5.241	24.445	0.113	24.418	12.811	24.752	34.932	24.434	67.162
24.43	0	24.63	1.612	24.618	-0.987	24.647	-3.12	24.947	-6.189	24.654	-5.158	24.685	0.28	24.658	13.076	24.992	35.211	24.674	67.627
24.67	0	24.87	1.627	24.858	-0.965	24.886	-3.089	25.186	-6.132	24.894	-5.081	24.925	0.45	24.898	13.347	25.232	35.482	24.914	67.97
24.91	0	25.109	1.642	25.098	-0.943	25.126	-3.063	25.427	-6.073	25.134	-5.004	25.165	0.619	25.137	13.617	25.471	35.908	25.154	68.482
25.149	0	25.35	1.657	25.338	-0.92	25.366	-3.032	25.666	-6.017	25.374	-4.924	25.405	0.786	25.377	13.884	25.712	36.201	25.394	69.254
25.389	0	25.589	1.671	25.578	-0.898	25.607	-3.002	25.907	-5.96	25.615	-4.843	25.646	0.952	25.617	14.147	25.952	36.494	25.634	69.557
25.63	0	25.83	1.687	25.818	-0.878	25.847	-2.97	26.146	-5.906	25.854	-4.76	25.885	1.117	25.857	14.41	26.192	36.755	25.875	70.092
25.87	0	26.07	1.699	26.058	-0.857	26.087	-2.941	26.387	-5.854	26.094	-4.679	26.125	1.281	26.098	14.673	26.431	37.138	26.114	70.805
26.109	0	26.31	1.707	26.298	-0.835	26.327	-2.908	26.627	-5.804	26.334	-4.598	26.365	1.444	26.338	14.933	26.672	37.821	26.354	71.08
26.349	0	26.55	1.716	26.538	-0.818	26.566	-2.878	26.867	-5.754	26.574	-4.521	26.605	1.603	26.577	15.187	26.912	38.094	26.594	71.348
26.589	0	26.79	1.724	26.778	-0.801	26.807	-2.85	27.107	-5.706	26.815	-4.443	26.845	1.764	26.818	15.443	27.151	38.353	26.834	71.951
26.83	0	27.03	1.734	27.018	-0.787	27.047	-2.824	27.347	-5.66	27.055	-4.366	27.086	1.92	27.057	15.699	27.392	38.83	27.074	72.372
27.07	0	27.27	1.744	27.258	-0.776	27.286	-2.798	27.587	-5.606	27.294	-4.292	27.325	2.073	27.298	15.952	27.632	39.382	27.314	72.911
27.31	0	27.51	1.754	27.498	-0.76	27.526	-2.774	27.827	-5.56	27.534	-4.217	27.565	2.229	27.538	16.209	27.873	39.645	27.554	73.322
27.549	0	27.749	1.767	27.739	-0.745	27.767	-2.753	28.067	-5.516	27.775	-4.144	27.805	2.38	27.778	16.463	28.112	39.887	27.794	73.914
27.79	0	27.989	1.779	27.978	-0.731	28.007	-2.733	28.306	-5.474	28.014	-4.067	28.045	2.529	28.018	16.717	28.352	40.14	28.035	74.196
28.03	0	28.23	1.792	28.218	-0.723	28.246	-2.717	28.547	-5.426	28.254	-3.992	28.286	2.676	28.258	16.97	28.593	40.444	28.274	74.601
28.269	0	28.47	1.799	28.458	-0.714	28.486	-2.702	28.786	-5.378	28.494	-3.916	28.525	2.826	28.498	17.225	28.831	40.801	28.514	74.906
28.51	0	28.709	1.809	28.698	-0.697	28.727	-2.679	29.027	-5.327	28.735	-3.836	28.766	2.983	28.737	17.483	29.072	41.296	28.755	75.305
28.749	0	28.95	1.822	28.938	-0.681	28.966	-2.657	29.266	-5.275	28.974	-3.758	29.005	3.138	28.978	17.741	29.312	41.575	28.995	75.621
28.991	0	29.19	1.839	29.178	-0.666	29.206	-2.634	29.507	-5.226	29.215	-3.679	29.245	3.289	29.218	17.99	29.552	41.852	29.235	76.159
29.23	0	29.43	1.853	29.418	-0.651	29.447	-2.617	29.746	-5.179	29.454	-3.604	29.486	3.433	29.458	18.236	29.792	42.313	29.475	76.455
29.469	0	29.67	1.861	29.659	-0.638	29.687	-2.603	29.987	-5.129	29.694	-3.529	29.725	3.575	29.697	18.476	30.032	42.779	29.714	76.852
29.71	0	29.91	1.869	29.898	-0.626	29.927	-2.589	30.227	-5.077	29.935	-3.455	29.965	3.72	29.938	18.723	30.272	43.037	29.954	77.342
29.95	0	30.15	1.879	30.138	-0.616	30.167	-2.572	30.466	-5.03	30.174	-3.379	30.205	3.867	30.178	18.971	30.512	43.388	30.194	77.863
30.19	0	30.39	1.892	30.378	-0.605	30.407	-2.555	30.707	-4.982	30.414	-3.298	30.446	4.013	30.418	19.217	30.752	43.685	30.435	78.16
30.429	0	30.631	1.906	30.619	-0.593	30.646	-2.535	30.947	-4.93	30.655	-3.218	30.686	4.158	30.658	19.459	30.992	44.16	30.674	78.446
30.67	0	30.87	1.922	30.858	-0.581	30.887	-2.514	31.187	-4.88	30.894	-3.13	30.925	4.305	30.898	19.706	31.232	44.49	30.915	78.765
30.91	0	31.111	1.937	31.098	-0.568	31.127	-2.493	31.427	-4.837	31.134	-3.047	31.166	4.448	31.138	19.952	31.472	44.739	31.155	79.049
31.15	0	31.35	1.946	31.339	-0.559	31.366	-2.48	31.667	-4.792	31.375	-2.977	31.406	4.582	31.378	20.186	31.712	44.997	31.394	79.685
31.39	0	31.59	1.954	31.578	-0.554	31.606	-2.464	31.907	-4.742	31.615	-2.909	31.646	4.717	31.618	20.421	31.952	45.261	31.635	80.237
31.63	0	31.83	1.966	31.818	-0.543	31.847	-2.444	32.146	-4.692	31.854	-2.834	31.885	4.856	31.858	20.657	32.192	45.541	31.874	80.522
31.87	0	32.07	1.978	32.058	-0.531	32.088	-2.425	32.387	-4.646	32.094	-2.757	32.125	4.995	32.098	20.894	32.432	46.011	32.114	80.778
32.11	0	32.31	1.987	32.299	-0.52	32.327	-2.402	32.627	-4.601	32.335	-2.679	32.366	5.135	32.338	21.134	32.672	46.267	32.355	81.315
32.35	0	32.55	1.999	32.539	-0.51	32.567	-2.379	32.866	-4.553	32.575	-2.601	32.605	5.277	32.578	21.37	32.912	46.527	32.595	81.591
32.59	0	32.79	2.013	32.778	-0.5	32.806	-2.359	33.107	-4.505	32.815	-2.524	32.846	5.419	32.818	21.607	33.152	46.868	32.834	81.893
32.83	0	33.031	2.027	33.018	-0.49	33.046	-2.342	33.347	-4.457	33.055	-2.448	33.086	5.557	33.058	21.838	33.392	47.231	33.075	82.311
33.07	0	33.27	2.039	33.258	-0.479	33.286	-2.326	33.587	-4.406	33.294	-2.371	33.325	5.693	33.298	22.076	33.632	47.56	33.315	82.576
33.31	0	33.51	2.053	33.498	-0.467	33.527	-2.311	33.827	-4.355	33.535	-2.292	33.565	5.835	33.537	22.313	33.872	48.058	33.555	83.018
33.55	0	33.75	2.072	33.739	-0.454	33.767	-2.292	34.067	-4.308	33.774	-2.216	33.806	5.976	33.778	22.552	34.113	48.326	33.794	83.323
33.789	0	33.99	2.085	33.979	-0.445	34.007	-2.277	34.307	-4.26	34.015	-2.143	34.045	6.112	34.017	22.79	34.352	48.673	34.035	83.601
34.03	0	34.23	2.095	34.218	-0.436	34.247	-2.258	34.547	-4.211	34.254	-2.068	34.286	6.247	34.258	23.024	34.592	48.991	34.274	83.899
34.27	0	34.47	2.105	34.458	-0.429	34.487	-2.239	34.787	-4.165	34.495	-1.99	34.526	6.383	34.498	23.254	34.832	49.243	34.515	84.136
34.51	0	34.71	2.115	34.699	-0.419	34.726	-2.219	35.027	-4.118	34.735	-1.912	34.766	6.524	34.738	23.485	35.073	49.527	34.754	84.374
34.75	0	34.95	2.125	34.938	-0.407	34.966	-2.201	35.267	-4.071	34.975	-1.836	35.005	6.665	34.978	23.716	35.312	49.833	34.995	84.652
34.99	0	35.19	2.135	35.178	-0.394	35.206	-2.182	35.507	-4.026	35.215	-1.759	35.246	6.809	35.218	23.95	35.553	50.147	35.235	85.229
35.23	0	35.43	2.148	35.419	-0.382	35.447	-2.163	35.748	-3.98	35.454	-1.686	35.486	6.948	35.458	24.179	35.793	50.465	35.475	85.522
35.469	0	35.67	2.158	35.659	-0.374	35.687	-2.148	35.986	-3.926	35.695	-1.615	35.725	7.08	35.698	24.404	36.033	50.814	35.715	85.885
35.71	0	35.91	2.168	35.899	-0.362	35.927	-2.134	36.227	-3.872	35.935	-1.536	35.966	7.219	35.938	24.635	36.272	51.11	35.955	86.146
35.95	0	36.15	2.181	36.139	-0.344	36.167	-2.114	36.467	-3.825	36.175	-1.454	36.205	7.362	36.178	24.872	36.512	51.416	36.194	86.552
36.19	0	36.39	2.193	36.378	-0.331	36.407	-2.096	36.707	-3.781	36.414	-1.377	36.446	7.501	36.418	25.103	36.753	51.735	36.435	86.949
36.43	0	36.63	2.203	36.619	-0.32	36.647	-2.079	36.947	-3.736	36.656	-1.304	36.686	7.634	36.658	25.328	36.993	52.169	36.674	87.21
36.67	0	36.871	2.206	36.859	-0.312	36.887	-2.066	37.187	-3.691	36.895	-1.232	36.926	7.766	36.898	25.548	37.233	52.421	36.915	87.617
36.909	0	37.11	2.211	37.098	-0.303	37.127	-2.056	37.427	-3.644	37.135	-1.159	37.165	7.9	37.139	25.768	37.473	52.702	37.155	87.897
37.15	0	37.35	2.22	37.339	-0.292	37.366	-2.045	37.667	-3.6	37.374	-1.085	37.406	8.034	37.378	25.987	37.712	52.994	37.395	88.419
37.39	0	37.591	2.231	37.578	-0.278	37.607	-2.035	37.907	-3.559	37.615	-1.016	37.645	8.168	37.618	26.212	37.953	53.287	37.635	88.695
37.63	0	37.831	2.24	37.818	-0.266	37.847	-2.021	38.147	-3.518	37.855	-0.95	37.886	8.303	37.858	26.435	38.193	53.569	37.875	88.943
37.869	0	38.07	2.245	38.059	-0.255	38.086	-2.009	38.387	-3.476	38.094	-0.885	38.126	8.434	38.098	26.651	38.432	53.85	38.114	89.235
38.11	0	38.31	2.248	38.299	-0.249	38.327	-2.003	38.627	-3.437	38.335	-0.824	38.366	8.561	38.338	26.861	38.673	54.135	38.355	89.486
38.35	0	38.551	2.254	38.539	-0.243	38.567	-1.996	38.867	-3.402	38.575	-0.757	38.606	8.692	38.578	27.078	38.913	54.424	38.595	89.763
38.59	0	38.79	2.255	38.779	-0.243	38.807	-1.992	39.107	-3.365	38.815	-0.696	38.846	8.817	38.818	27.287	39.153	54.71	38.834	89.99
38.83	0	39.03	2.256	39.018	-0.24	39.047	-1.99	39.347	-3.328	39.054	-0.636	39.086	8.942	39.058	27.502	39.392	54.998	39.075	90.274
39.07	0	39.27	2.258	39.259	-0.233	39.287	-1.982	39.587	-3.286	39.294	-0.574	39.326	9.069	39.298	27.717	39.633	55.296	39.315	90.584
39.31	0	39.511	2.265	39.498	-0.223	39.526	-1.973	39.827	-3.244	39.535	-0.509	39.567	9.199	39.538	27.928	39.873	55.593	39.554	90.887
39.551	0	39.75	2.268	39.738	-0.213	39.767	-1.964	40.067	-3.201	39.775	-0.444	39.806	9.331	39.779	28.144	40.113	55.894	39.795	91.309
39.79	0	39.99	2.273	39.978	-0.199	40.007	-1.949	40.307	-3.156	40.015	-0.379	40.045	9.467	40.018	28.364	40.353	56.182	40.035	91.612
40.03	0	40.231	2.278	40.219	-0.183	40.247	-1.931	40.547	-3.109	40.255	-0.314	40.286	9.604	40.258	28.582	40.592	56.469	40.275	92.268
40.269	0	40.471	2.284	40.459	-0.165	40.487	-1.912	40.787	-3.062	40.496	-0.246	40.525	9.74	40.498	28.801	40.832	56.752	40.514	92.518
40.51	0	40.711	2.295	40.699	-0.148	40.727	-1.897	41.027	-3.014	40.735	-0.175	40.765	9.876	40.738	29.02	41.072	57.034	40.755	92.782
40.75	0	40.95	2.305	40.938	-0.132	40.967	-1.884	41.267	-2.967	40.975	-0.104	41.006	10.014	40.978	29.239	41.312	57.318	40.995	93.073
40.99	0	41.19	2.313	41.179	-0.118	41.208	-1.868	41.507	-2.919	41.215	-0.034	41.246	10.151	41.218	29.455	41.552	57.606	41.235	93.295
41.23	0	41.431	2.324	41.419	-0.101	41.447	-1.851	41.747	-2.87	41.455	0.036	41.485	10.287	41.458	29.669	41.793	57.886	41.475	93.558
41.47	0	41.67	2.332	41.659	-0.084	41.687	-1.833	41.987	-2.82	41.695	0.101	41.725	10.421	41.698	29.88	42.033	58.167	41.715	94.012
41.71	0	41.911	2.339	41.899	-0.069	41.927	-1.816	42.227	-2.773	41.935	0.171	41.966	10.557	41.938	30.09	42.273	58.447	41.955	94.545
41.95	0	42.15	2.345	42.139	-0.054	42.167	-1.796	42.467	-2.729	42.175	0.241	42.206	10.692	42.178	30.3	42.513	58.721	42.195	94.933
42.19	0	42.391	2.352	42.379	-0.038	42.407	-1.777	42.707	-2.685	42.415	0.312	42.446	10.828	42.418	30.515	42.753	58.999	42.435	95.147
42.43	0	42.63	2.359	42.619	-0.021	42.647	-1.76	42.947	-2.643	42.654	0.379	42.686	10.96	42.658	30.732	42.993	59.277	42.675	95.39
42.67	0	42.871	2.365	42.859	-0.006	42.887	-1.744	43.187	-2.6	42.895	0.447	42.926	11.088	42.898	30.941	43.233	59.557	42.915	95.657
42.91	0	43.111	2.365	43.098	0.003	43.127	-1.724	43.427	-2.557	43.135	0.515	43.166	11.215	43.139	31.148	43.473	59.84	43.155	95.912
43.15	0	43.35	2.366	43.339	0.013	43.367	-1.706	43.668	-2.515	43.375	0.582	43.406	11.341	43.379	31.354	43.713	60.119	43.395	96.278
43.39	0	43.591	2.371	43.579	0.021	43.607	-1.692	43.907	-2.476	43.615	0.65	43.646	11.473	43.618	31.554	43.952	60.392	43.634	96.533
43.63	0	43.83	2.371	43.818	0.029	43.847	-1.681	44.147	-2.436	43.855	0.714	43.886	11.604	43.858	31.752	44.193	60.665	43.875	96.824
43.87	0	44.07	2.371	44.059	0.036	44.087	-1.669	44.387	-2.394	44.095	0.776	44.126	11.734	44.098	31.952	44.433	60.944	44.115	97.119
44.111	0	44.31	2.369	44.299	0.051	44.327	-1.651	44.628	-2.356	44.335	0.847	44.366	11.866	44.339	32.155	44.673	61.223	44.355	97.426
44.35	0	44.551	2.366	44.539	0.063	44.567	-1.632	44.867	-2.323	44.575	0.917	44.606	11.995	44.579	32.359	44.912	61.496	44.596	97.743
44.59	0	44.791	2.365	44.779	0.071	44.807	-1.622	45.107	-2.281	44.815	0.985	44.847	12.118	44.818	32.553	45.153	61.773	44.835	98.054
44.83	0	45.03	2.364	45.019	0.076	45.047	-1.609	45.347	-2.239	45.055	1.051	45.086	12.242	45.058	32.756	45.393	62.052	45.075	98.379
45.07	0	45.271	2.362	45.258	0.09	45.287	-1.593	45.587	-2.197	45.295	1.122	45.326	12.372	45.298	32.962	45.633	62.327	45.315	98.833
45.31	0	45.511	2.361	45.499	0.104	45.527	-1.576	45.827	-2.151	45.535	1.196	45.567	12.504	45.539	33.165	45.873	62.602	45.555	99.256
45.55	0	45.75	2.361	45.739	0.116	45.767	-1.556	46.067	-2.104	45.775	1.272	45.806	12.641	45.778	33.366	46.113	62.875	45.795	99.521
45.79	0	45.991	2.361	45.979	0.125	46.007	-1.536	46.307	-2.057	46.015	1.343	46.046	12.775	46.019	33.565	46.353	63.148	46.035	99.753
46.03	0	46.231	2.361	46.218	0.138	46.247	-1.518	46.548	-2.009	46.255	1.413	46.286	12.906	46.259	33.763	46.593	63.423	46.275	100.025
46.271	0	46.471	2.361	46.459	0.154	46.487	-1.493	46.787	-1.964	46.495	1.486	46.526	13.037	46.499	33.962	46.833	63.692	46.515	100.324
46.51	0	46.71	2.364	46.699	0.168	46.728	-1.47	47.028	-1.922	46.736	1.559	46.766	13.168	46.738	34.16	47.073	63.961	46.755	100.611
46.75	0	46.95	2.366	46.938	0.183	46.967	-1.449	47.268	-1.877	46.975	1.635	47.006	13.3	46.978	34.363	47.312	64.229	46.995	100.898
46.99	0	47.19	2.37	47.179	0.198	47.207	-1.427	47.507	-1.826	47.215	1.713	47.246	13.437	47.219	34.566	47.553	64.504	47.235	101.194
47.23	0	47.431	2.374	47.419	0.212	47.448	-1.406	47.748	-1.774	47.455	1.788	47.486	13.57	47.459	34.768	47.793	64.782	47.475	101.498
47.47	0	47.671	2.376	47.659	0.226	47.687	-1.384	47.988	-1.723	47.696	1.863	47.726	13.703	47.698	34.967	48.033	65.055	47.715	101.814
47.71	0	47.911	2.379	47.899	0.242	47.927	-1.362	48.227	-1.671	47.935	1.937	47.967	13.838	47.938	35.163	48.273	65.324	47.955	102.129
47.951	0	48.15	2.386	48.14	0.258	48.167	-1.341	48.467	-1.622	48.176	2.011	48.206	13.976	48.178	35.362	48.513	65.587	48.195	102.432
48.19	0	48.391	2.391	48.379	0.271	48.407	-1.32	48.707	-1.569	48.415	2.083	48.446	14.113	48.418	35.558	48.753	65.857	48.435	102.741
48.431	0	48.631	2.396	48.619	0.288	48.647	-1.301	48.947	-1.514	48.655	2.157	48.686	14.251	48.659	35.756	48.993	66.129	48.675	103.051
48.67	0	48.87	2.404	48.858	0.312	48.887	-1.276	49.187	-1.463	48.895	2.232	48.926	14.388	48.899	35.959	49.233	66.398	48.915	103.369
48.911	0	49.111	2.409	49.098	0.33	49.128	-1.252	49.427	-1.417	49.136	2.304	49.167	14.523	49.138	36.159	49.473	66.665	49.155	103.704
49.15	0	49.351	2.409	49.339	0.343	49.367	-1.234	49.668	-1.372	49.376	2.377	49.406	14.659	49.378	36.358	49.714	66.932	49.395	103.984
49.39	0	49.591	2.409	49.579	0.356	49.607	-1.216	49.908	-1.336	49.615	2.45	49.647	14.795	49.618	36.555	49.953	67.192	49.635	104.292
49.631	0	49.83	2.409	49.819	0.37	49.847	-1.197	50.148	-1.302	49.855	2.517	49.886	14.924	49.859	36.745	50.193	67.451	49.875	104.754
49.87	0	50.071	2.409	50.059	0.381	50.087	-1.179	50.387	-1.266	50.095	2.578	50.126	15.049	50.098	36.936	50.433	67.71	50.115	105.075
50.11	0	50.311	2.408	50.299	0.394	50.327	-1.162	50.628	-1.229	50.336	2.643	50.366	15.177	50.339	37.128	50.673	67.968	50.356	105.297
50.35	0	50.551	2.407	50.539	0.406	50.567	-1.145	50.868	-1.192	50.575	2.708	50.606	15.307	50.579	37.324	50.913	68.224	50.595	105.601
50.591	0	50.792	2.403	50.779	0.415	50.807	-1.131	51.108	-1.15	50.816	2.772	50.846	15.435	50.818	37.515	51.153	68.482	50.835	105.879
50.831	0	51.03	2.4	51.019	0.428	51.047	-1.115	51.348	-1.104	51.056	2.84	51.087	15.567	51.059	37.704	51.393	68.737	51.075	106.131
51.071	0	51.271	2.4	51.259	0.447	51.287	-1.094	51.588	-1.062	51.296	2.912	51.326	15.698	51.299	37.893	51.633	68.987	51.316	106.423
51.311	0	51.511	2.399	51.499	0.458	51.527	-1.077	51.827	-1.024	51.536	2.979	51.567	15.825	51.539	38.079	51.873	69.235	51.555	106.718
51.55	0	51.751	2.398	51.739	0.472	51.767	-1.053	52.067	-0.982	51.775	3.045	51.806	15.955	51.779	38.271	52.113	69.477	51.796	107.009
51.79	0	51.991	2.398	51.979	0.488	52.007	-1.033	52.308	-0.939	52.016	3.107	52.047	16.083	52.019	38.461	52.353	69.725	52.035	107.309
52.031	0	52.231	2.396	52.219	0.498	52.248	-1.018	52.548	-0.896	52.256	3.171	52.286	16.208	52.259	38.652	52.593	69.972	52.275	107.597
52.271	0	52.471	2.395	52.459	0.511	52.487	-1.005	52.787	-0.856	52.495	3.238	52.526	16.334	52.499	38.845	52.833	70.215	52.515	107.886
52.511	0	52.71	2.393	52.698	0.523	52.727	-0.99	53.028	-0.815	52.736	3.299	52.767	16.455	52.739	39.03	53.073	70.46	52.756	108.153
52.751	0	52.951	2.393	52.939	0.535	52.967	-0.971	53.267	-0.777	52.975	3.364	53.006	16.579	52.979	39.22	53.313	70.702	52.996	108.426
52.99	0	53.191	2.393	53.179	0.549	53.208	-0.952	53.508	-0.739	53.216	3.429	53.246	16.7	53.219	39.409	53.553	70.939	53.236	108.691
53.23	0	53.43	2.393	53.419	0.558	53.448	-0.935	53.748	-0.696	53.456	3.492	53.486	16.82	53.459	39.595	53.793	71.184	53.476	108.952
53.47	0	53.671	2.393	53.659	0.574	53.687	-0.91	53.987	-0.655	53.695	3.562	53.727	16.944	53.698	39.782	54.033	71.426	53.716	109.221
53.711	0	53.91	2.393	53.899	0.59	53.927	-0.882	54.228	-0.612	53.936	3.634	53.966	17.069	53.938	39.97	54.273	71.667	53.955	109.494
53.951	0	54.151	2.397	54.139	0.606	54.168	-0.859	54.468	-0.572	54.176	3.701	54.207	17.197	54.179	40.161	54.513	71.905	54.196	109.768
54.191	0	54.391	2.398	54.379	0.619	54.408	-0.84	54.708	-0.533	54.415	3.765	54.447	17.324	54.419	40.349	54.753	72.145	54.435	110.034
54.43	0	54.631	2.399	54.619	0.631	54.648	-0.822	54.947	-0.49	54.655	3.831	54.687	17.447	54.659	40.533	54.993	72.385	54.675	110.297
54.67	0	54.87	2.401	54.859	0.643	54.887	-0.804	55.188	-0.447	54.896	3.899	54.927	17.572	54.899	40.719	55.233	72.619	54.916	110.558
54.911	0	55.111	2.405	55.1	0.658	55.128	-0.784	55.428	-0.409	55.136	3.963	55.166	17.694	55.139	40.902	55.474	72.851	55.156	110.817
55.15	0	55.351	2.406	55.339	0.673	55.367	-0.764	55.667	-0.371	55.376	4.026	55.407	17.815	55.379	41.084	55.713	73.086	55.396	111.076
55.391	0	55.591	2.407	55.579	0.691	55.607	-0.745	55.908	-0.334	55.615	4.093	55.646	17.94	55.619	41.268	55.953	73.319	55.635	111.334
55.63	0	55.831	2.409	55.819	0.703	55.848	-0.728	56.147	-0.298	55.855	4.155	55.887	18.066	55.859	41.453	56.193	73.555	55.876	111.593
55.871	0	56.071	2.415	56.059	0.716	56.087	-0.713	56.388	-0.254	56.096	4.221	56.126	18.195	56.099	41.634	56.433	73.794	56.116	111.855
56.111	0	56.311	2.424	56.299	0.732	56.328	-0.691	56.627	-0.21	56.336	4.291	56.367	18.328	56.339	41.818	56.673	74.033	56.356	112.12
56.351	0	56.551	2.433	56.539	0.752	56.568	-0.664	56.868	-0.168	56.576	4.36	56.607	18.46	56.579	42.002	56.914	74.27	56.595	112.383
56.59	0	56.791	2.442	56.779	0.767	56.807	-0.641	57.107	-0.123	56.816	4.422	56.847	18.589	56.819	42.187	57.153	74.51	56.836	112.643
56.831	0	57.031	2.451	57.019	0.781	57.047	-0.621	57.348	-0.074	57.056	4.487	57.087	18.716	57.059	42.37	57.393	74.751	57.076	112.899
57.071	0	57.27	2.464	57.259	0.799	57.288	-0.595	57.588	-0.026	57.296	4.557	57.327	18.849	57.299	42.555	57.634	74.994	57.316	113.162
57.31	0	57.511	2.479	57.5	0.821	57.527	-0.566	57.828	0.016	57.536	4.63	57.566	18.983	57.539	42.739	57.873	75.231	57.556	113.431
57.551	0	57.751	2.492	57.739	0.839	57.767	-0.541	58.068	0.06	57.777	4.699	57.806	19.114	57.78	42.923	58.114	75.471	57.796	113.693
57.791	0	57.991	2.507	57.979	0.857	58.008	-0.521	58.308	0.106	58.016	4.767	58.047	19.25	58.019	43.106	58.353	75.711	58.035	113.954
58.031	0	58.231	2.525	58.219	0.875	58.247	-0.497	58.548	0.15	58.255	4.837	58.287	19.384	58.259	43.287	58.593	75.949	58.276	114.217
58.27	0	58.471	2.542	58.459	0.89	58.487	-0.474	58.788	0.193	58.496	4.906	58.526	19.514	58.499	43.465	58.834	76.184	58.515	114.477
58.511	0	58.711	2.555	58.7	0.902	58.727	-0.453	59.028	0.233	58.736	4.974	58.767	19.642	58.739	43.643	59.074	76.414	58.756	114.735
58.751	0	58.951	2.567	58.939	0.912	58.967	-0.435	59.268	0.269	58.977	5.041	59.007	19.766	58.979	43.819	59.313	76.638	58.996	114.992
58.991	0	59.191	2.579	59.179	0.919	59.208	-0.421	59.508	0.308	59.216	5.104	59.247	19.888	59.22	43.991	59.553	76.858	59.236	115.242
59.231	0	59.431	2.593	59.419	0.926	59.447	-0.405	59.748	0.345	59.456	5.165	59.488	20.009	59.459	44.161	59.794	77.076	59.476	115.491
59.471	0	59.671	2.605	59.659	0.93	59.687	-0.387	59.988	0.378	59.696	5.229	59.726	20.132	59.699	44.334	60.034	77.295	59.715	115.737
59.711	0	59.91	2.616	59.899	0.933	59.927	-0.368	60.228	0.409	59.937	5.293	59.967	20.252	59.939	44.502	60.273	77.512	59.956	115.985
59.951	0	60.151	2.619	60.139	0.935	60.168	-0.347	60.468	0.44	60.176	5.356	60.207	20.369	60.179	44.67	60.514	77.726	60.195	116.228
60.191	0	60.391	2.622	60.379	0.935	60.408	-0.33	60.708	0.471	60.415	5.416	60.447	20.488	60.419	44.836	60.753	77.943	60.436	116.468
60.43	0	60.631	2.625	60.619	0.936	60.648	-0.318	60.948	0.505	60.656	5.476	60.686	20.605	60.659	45.001	60.993	78.161	60.676	116.708
60.671	0	60.871	2.626	60.859	0.938	60.888	-0.305	61.187	0.538	60.896	5.54	60.927	20.723	60.899	45.17	61.233	78.376	60.915	116.951
60.911	0	61.111	2.627	61.099	0.944	61.128	-0.29	61.428	0.566	61.136	5.604	61.167	20.841	61.139	45.34	61.474	78.588	61.155	117.194
61.151	0	61.351	2.63	61.339	0.947	61.368	-0.278	61.668	0.596	61.376	5.668	61.407	20.957	61.379	45.507	61.713	78.8	61.396	117.434
61.391	0	61.591	2.63	61.579	0.949	61.608	-0.266	61.908	0.628	61.616	5.732	61.647	21.076	61.619	45.676	61.953	79.015	61.636	117.672
61.631	0	61.831	2.633	61.82	0.951	61.848	-0.254	62.148	0.658	61.857	5.794	61.887	21.199	61.859	45.845	62.194	79.23	61.876	117.914
61.87	0	62.071	2.636	62.06	0.956	62.088	-0.243	62.388	0.689	62.096	5.857	62.127	21.321	62.099	46.013	62.434	79.443	62.115	118.153
62.111	0	62.311	2.638	62.3	0.96	62.328	-0.23	62.627	0.716	62.336	5.921	62.366	21.443	62.339	46.184	62.674	79.657	62.356	118.393
62.35	0	62.551	2.641	62.539	0.962	62.568	-0.223	62.868	0.747	62.576	5.985	62.607	21.562	62.579	46.354	62.914	79.868	62.596	118.636
62.591	0	62.791	2.644	62.779	0.964	62.807	-0.218	63.107	0.78	62.816	6.045	62.847	21.682	62.82	46.521	63.154	80.086	62.836	118.879
62.831	0	63.031	2.646	63.019	0.969	63.047	-0.207	63.348	0.817	63.057	6.109	63.087	21.804	63.06	46.689	63.394	80.297	63.076	119.121
63.071	0	63.271	2.648	63.259	0.975	63.288	-0.193	63.588	0.849	63.296	6.172	63.327	21.922	63.299	46.856	63.633	80.504	63.316	119.363
63.311	0	63.511	2.649	63.5	0.981	63.528	-0.178	63.828	0.882	63.536	6.235	63.567	22.037	63.539	47.026	63.874	80.714	63.556	119.6
63.55	0	63.752	2.649	63.74	0.986	63.768	-0.165	64.068	0.915	63.776	6.299	63.807	22.153	63.779	47.193	64.114	80.92	63.796	119.84
63.791	0	63.991	2.649	63.979	0.991	64.008	-0.154	64.308	0.944	64.017	6.365	64.047	22.272	64.019	47.356	64.354	81.12	64.036	120.077
64.03	0	64.231	2.649	64.22	0.996	64.248	-0.146	64.548	0.972	64.256	6.426	64.287	22.389	64.259	47.519	64.594	81.329	64.276	120.307
64.271	0	64.472	2.649	64.46	0.999	64.488	-0.139	64.788	1.004	64.496	6.489	64.527	22.504	64.499	47.681	64.833	81.531	64.516	120.537
64.511	0	64.711	2.649	64.699	1.002	64.728	-0.13	65.028	1.035	64.736	6.55	64.767	22.618	64.74	47.838	65.074	81.733	64.756	120.766
64.751	0	64.952	2.64	64.94	1.002	64.968	-0.122	65.268	1.069	64.976	6.607	65.007	22.734	64.98	47.996	65.314	81.932	64.996	120.996
64.992	0	65.191	2.638	65.179	1.007	65.207	-0.116	65.507	1.102	65.216	6.668	65.247	22.847	65.219	48.157	65.553	82.133	65.236	121.223
65.231	0	65.432	2.633	65.419	1.013	65.447	-0.108	65.748	1.137	65.456	6.731	65.488	22.959	65.46	48.317	65.794	82.334	65.476	121.449
65.47	0	65.671	2.632	65.66	1.02	65.688	-0.096	65.988	1.171	65.697	6.796	65.727	23.072	65.699	48.474	66.034	82.531	65.715	121.676
65.711	0	65.911	2.63	65.899	1.028	65.928	-0.083	66.228	1.2	65.936	6.859	65.967	23.182	65.939	48.632	66.274	82.727	65.957	121.9
65.951	0	66.151	2.624	66.14	1.031	66.168	-0.073	66.468	1.232	66.176	6.918	66.207	23.292	66.18	48.786	66.513	82.926	66.196	122.127
66.191	0	66.391	2.619	66.379	1.036	66.408	-0.061	66.708	1.267	66.416	6.98	66.447	23.405	66.419	48.94	66.754	83.13	66.435	122.358
66.431	0	66.631	2.615	66.619	1.043	66.648	-0.046	66.948	1.298	66.656	7.044	66.687	23.52	66.66	49.099	66.993	83.33	66.676	122.587
66.671	0	66.871	2.611	66.859	1.05	66.887	-0.036	67.189	1.332	66.897	7.108	66.927	23.631	66.899	49.258	67.234	83.529	66.916	122.815
66.911	0	67.111	2.607	67.1	1.056	67.128	-0.024	67.428	1.366	67.137	7.17	67.168	23.741	67.139	49.417	67.474	83.727	67.156	123.038
67.151	0	67.351	2.607	67.339	1.062	67.369	-0.01	67.668	1.396	67.377	7.233	67.407	23.851	67.38	49.575	67.714	83.926	67.396	123.263
67.391	0	67.592	2.607	67.58	1.065	67.608	0.003	67.908	1.43	67.616	7.294	67.648	23.959	67.619	49.732	67.954	84.126	67.636	123.482
67.631	0	67.831	2.607	67.819	1.069	67.848	0.015	68.148	1.466	67.856	7.358	67.887	24.07	67.859	49.89	68.194	84.325	67.876	123.707
67.871	0	68.072	2.607	68.06	1.076	68.088	0.034	68.388	1.5	68.097	7.425	68.127	24.184	68.1	50.048	68.434	84.526	68.116	123.935
68.111	0	68.312	2.609	68.3	1.085	68.328	0.052	68.628	1.533	68.337	7.494	68.367	24.297	68.339	50.207	68.674	84.726	68.356	124.163
68.351	0	68.552	2.615	68.54	1.092	68.568	0.071	68.868	1.566	68.576	7.563	68.608	24.408	68.58	50.366	68.914	84.928	68.596	124.387
68.591	0	68.791	2.619	68.78	1.101	68.807	0.09	69.108	1.598	68.816	7.629	68.847	24.524	68.819	50.524	69.154	85.127	68.836	124.609
68.831	0	69.032	2.62	69.02	1.111	69.048	0.108	69.348	1.624	69.057	7.692	69.087	24.638	69.06	50.681	69.394	85.323	69.076	124.828
69.071	0	69.271	2.62	69.26	1.115	69.288	0.125	69.588	1.653	69.296	7.757	69.329	24.744	69.3	50.834	69.634	85.518	69.316	125.047
69.311	0	69.511	2.621	69.5	1.119	69.528	0.139	69.828	1.686	69.537	7.821	69.567	24.849	69.539	50.986	69.874	85.713	69.556	125.263
69.551	0	69.751	2.622	69.739	1.125	69.767	0.153	70.068	1.718	69.776	7.886	69.807	24.955	69.779	51.14	70.114	85.906	69.796	125.48
69.791	0	69.991	2.625	69.979	1.13	70.008	0.17	70.308	1.75	70.016	7.952	70.048	25.062	70.02	51.294	70.354	86.099	70.036	125.695
70.031	0	70.232	2.63	70.22	1.14	70.248	0.188	70.548	1.781	70.257	8.022	70.287	25.172	70.26	51.451	70.594	86.298	70.276	125.913
70.271	0	70.471	2.636	70.46	1.15	70.488	0.206	70.788	1.82	70.496	8.092	70.528	25.283	70.5	51.61	70.834	86.501	70.516	126.13
70.511	0	70.712	2.643	70.7	1.164	70.728	0.227	71.028	1.86	70.737	8.165	70.767	25.395	70.74	51.771	71.074	86.705	70.757	126.347
70.751	0	70.951	2.654	70.94	1.182	70.967	0.253	71.268	1.897	70.977	8.241	71.008	25.51	70.98	51.934	71.314	86.9	70.996	126.568
70.991	0	71.191	2.666	71.18	1.2	71.208	0.279	71.508	1.936	71.217	8.314	71.248	25.622	71.219	52.095	71.554	87.099	71.236	126.789
71.231	0	71.431	2.675	71.419	1.214	71.448	0.304	71.748	1.975	71.456	8.381	71.487	25.729	71.46	52.25	71.793	87.292	71.477	127.011
71.471	0	71.672	2.683	71.66	1.228	71.688	0.324	71.988	2.01	71.697	8.449	71.727	25.834	71.699	52.407	72.034	87.482	71.717	127.233
71.711	0	71.911	2.688	71.9	1.238	71.928	0.342	72.228	2.047	71.936	8.516	71.968	25.94	71.94	52.564	72.275	87.669	71.956	127.452
71.951	0	72.152	2.689	72.139	1.248	72.168	0.356	72.469	2.083	72.177	8.578	72.207	26.044	72.179	52.716	72.514	87.857	72.197	127.667
72.191	0	72.392	2.691	72.38	1.258	72.408	0.37	72.708	2.117	72.416	8.643	72.448	26.152	72.419	52.869	72.754	88.041	72.436	127.88
72.431	0	72.632	2.699	72.62	1.265	72.648	0.383	72.948	2.15	72.656	8.707	72.688	26.26	72.66	53.024	72.994	88.227	72.676	128.091
72.671	0	72.871	2.701	72.86	1.272	72.888	0.395	73.188	2.187	72.897	8.772	72.928	26.364	72.9	53.173	73.234	88.412	72.916	128.298
72.912	0	73.111	2.701	73.1	1.281	73.128	0.41	73.428	2.221	73.137	8.837	73.168	26.468	73.14	53.323	73.474	88.598	73.157	128.508
73.151	0	73.352	2.704	73.34	1.289	73.368	0.428	73.668	2.252	73.377	8.901	73.408	26.572	73.38	53.474	73.714	88.782	73.397	128.716
73.392	0	73.592	2.707	73.58	1.299	73.608	0.446	73.908	2.283	73.616	8.967	73.647	26.676	73.62	53.624	73.954	88.962	73.636	128.922
73.631	0	73.832	2.71	73.82	1.305	73.848	0.465	74.148	2.317	73.857	9.031	73.887	26.779	73.859	53.768	74.194	89.144	73.877	129.128
73.872	0	74.071	2.712	74.06	1.309	74.088	0.482	74.389	2.354	74.097	9.091	74.128	26.881	74.1	53.913	74.434	89.326	74.117	129.328
74.111	0	74.312	2.713	74.3	1.315	74.328	0.5	74.628	2.39	74.337	9.156	74.368	26.985	74.339	54.062	74.674	89.51	74.356	129.529
74.351	0	74.552	2.715	74.541	1.321	74.568	0.518	74.868	2.428	74.577	9.221	74.608	27.091	74.579	54.211	74.914	89.696	74.597	129.733
74.591	0	74.792	2.722	74.78	1.333	74.808	0.536	75.108	2.468	74.816	9.286	74.848	27.203	74.82	54.362	75.154	89.879	74.836	129.944
74.832	0	75.032	2.731	75.019	1.348	75.048	0.552	75.348	2.509	75.058	9.353	75.088	27.314	75.06	54.512	75.394	90.063	75.077	130.151
75.071	0	75.271	2.742	75.26	1.363	75.288	0.572	75.589	2.552	75.297	9.423	75.328	27.424	75.299	54.661	75.634	90.247	75.317	130.358
75.311	0	75.512	2.748	75.499	1.371	75.528	0.591	75.829	2.589	75.538	9.492	75.568	27.532	75.539	54.808	75.874	90.427	75.557	130.561
75.551	0	75.752	2.753	75.74	1.38	75.768	0.609	76.068	2.63	75.777	9.559	75.808	27.639	75.779	54.956	76.114	90.612	75.796	130.762
75.792	0	75.991	2.762	75.98	1.388	76.009	0.627	76.308	2.676	76.016	9.628	76.047	27.748	76.019	55.106	76.354	90.794	76.036	130.961
76.031	0	76.232	2.769	76.22	1.399	76.248	0.645	76.548	2.724	76.257	9.698	76.288	27.859	76.26	55.26	76.595	90.977	76.276	131.159
76.271	0	76.472	2.776	76.46	1.41	76.488	0.665	76.789	2.77	76.497	9.767	76.527	27.965	76.5	55.407	76.834	91.162	76.517	131.357
76.511	0	76.711	2.784	76.7	1.421	76.728	0.685	77.028	2.813	76.737	9.834	76.768	28.075	76.74	55.557	77.074	91.343	76.756	131.556
76.752	0	76.951	2.791	76.94	1.43	76.968	0.706	77.269	2.855	76.977	9.901	77.008	28.186	76.98	55.709	77.315	91.523	76.996	131.758
76.992	0	77.192	2.795	77.18	1.439	77.208	0.729	77.508	2.896	77.217	9.969	77.248	28.297	77.22	55.864	77.554	91.7	77.237	131.961
77.232	0	77.431	2.806	77.42	1.449	77.448	0.75	77.749	2.939	77.457	10.037	77.488	28.404	77.46	56.016	77.794	91.881	77.477	132.167
77.471	0	77.672	2.812	77.66	1.463	77.688	0.77	77.989	2.979	77.697	10.103	77.728	28.508	77.699	56.164	78.034	92.063	77.716	132.369
77.712	0	77.912	2.818	77.9	1.476	77.928	0.792	78.228	3.018	77.937	10.171	77.968	28.614	77.94	56.314	78.274	92.24	77.957	132.566
77.951	0	78.152	2.823	78.14	1.488	78.168	0.813	78.469	3.061	78.178	10.238	78.207	28.72	78.18	56.465	78.514	92.423	78.197	132.761
78.191	0	78.392	2.827	78.38	1.501	78.408	0.837	78.709	3.107	78.417	10.305	78.448	28.826	78.42	56.612	78.754	92.605	78.436	132.958
78.432	0	78.632	2.836	78.62	1.517	78.648	0.862	78.948	3.149	78.656	10.377	78.687	28.933	78.661	56.762	78.994	92.784	78.677	133.157
78.671	0	78.872	2.845	78.86	1.532	78.888	0.889	79.188	3.191	78.896	10.448	78.928	29.037	78.9	56.914	79.234	92.963	78.917	133.353
78.911	0	79.111	2.851	79.099	1.545	79.128	0.914	79.428	3.235	79.137	10.518	79.168	29.142	79.14	57.062	79.474	93.145	79.157	133.545
79.151	0	79.352	2.859	79.34	1.558	79.368	0.942	79.668	3.279	79.377	10.587	79.408	29.25	79.38	57.208	79.714	93.322	79.397	133.739
79.392	0	79.592	2.865	79.579	1.572	79.608	0.971	79.909	3.322	79.617	10.654	79.648	29.357	79.62	57.354	79.955	93.497	79.637	133.938
79.631	0	79.832	2.87	79.82	1.588	79.848	1.001	80.149	3.365	79.857	10.719	79.888	29.461	79.86	57.503	80.194	93.674	79.877	134.133
79.872	0	80.072	2.877	80.06	1.605	80.088	1.029	80.388	3.4	80.097	10.785	80.128	29.568	80.1	57.652	80.435	93.845	80.117	134.328
80.111	0	80.312	2.878	80.3	1.62	80.328	1.054	80.628	3.435	80.337	10.848	80.369	29.67	80.34	57.794	80.674	94.018	80.357	134.517
80.351	0	80.552	2.878	80.54	1.632	80.568	1.078	80.869	3.47	80.577	10.909	80.608	29.771	80.58	57.936	80.915	94.191	80.596	134.706
80.592	0	80.792	2.879	80.78	1.639	80.808	1.1	81.108	3.506	80.817	10.967	80.848	29.872	80.821	58.079	81.154	94.363	80.837	134.889
80.832	0	81.032	2.881	81.02	1.649	81.048	1.124	81.348	3.544	81.057	11.023	81.088	29.972	81.06	58.221	81.394	94.536	81.077	135.074
81.072	0	81.273	2.886	81.26	1.659	81.288	1.151	81.589	3.581	81.297	11.084	81.328	30.072	81.3	58.366	81.634	94.71	81.317	135.258
81.312	0	81.512	2.888	81.5	1.67	81.529	1.177	81.828	3.618	81.537	11.148	81.569	30.173	81.54	58.508	81.875	94.878	81.557	135.443
81.552	0	81.752	2.889	81.74	1.682	81.768	1.197	82.069	3.655	81.777	11.21	81.807	30.273	81.78	58.648	82.114	95.047	81.797	135.624
81.792	0	81.992	2.891	81.98	1.695	82.009	1.219	82.309	3.694	82.017	11.275	82.048	30.376	82.02	58.793	82.355	95.218	82.037	135.804
82.031	0	82.232	2.898	82.22	1.71	82.249	1.246	82.549	3.731	82.257	11.343	82.288	30.484	82.26	58.941	82.594	95.388	82.277	135.985
82.272	0	82.472	2.904	82.46	1.723	82.489	1.267	82.788	3.764	82.497	11.407	82.528	30.588	82.5	59.086	82.834	95.554	82.517	136.164
82.512	0	82.712	2.907	82.7	1.739	82.729	1.287	83.029	3.796	82.738	11.469	82.768	30.688	82.74	59.228	83.075	95.717	82.756	136.341
82.752	0	82.951	2.908	82.94	1.751	82.968	1.303	83.269	3.827	82.977	11.531	83.008	30.785	82.98	59.366	83.315	95.88	82.997	136.516
82.992	0	83.192	2.908	83.18	1.76	83.208	1.32	83.509	3.861	83.218	11.592	83.248	30.881	83.22	59.505	83.554	96.049	83.237	136.689
83.232	0	83.431	2.909	83.421	1.77	83.448	1.344	83.749	3.898	83.457	11.654	83.488	30.981	83.461	59.645	83.795	96.216	83.477	136.861
83.472	0	83.672	2.91	83.66	1.784	83.688	1.369	83.988	3.931	83.697	11.718	83.728	31.079	83.7	59.788	84.035	96.381	83.716	137.034
83.712	0	83.912	2.911	83.9	1.797	83.929	1.39	84.228	3.964	83.937	11.783	83.968	31.176	83.94	59.93	84.275	96.544	83.956	137.206
83.951	0	84.152	2.912	84.14	1.807	84.169	1.412	84.468	3.997	84.177	11.847	84.208	31.277	84.181	60.072	84.514	96.703	84.197	137.38
84.191	0	84.392	2.913	84.38	1.821	84.409	1.433	84.709	4.03	84.417	11.908	84.448	31.377	84.421	60.212	84.755	96.861	84.437	137.553
84.432	0	84.632	2.918	84.621	1.832	84.648	1.456	84.948	4.063	84.657	11.973	84.688	31.477	84.661	60.353	84.994	97.019	84.676	137.727
84.671	0	84.873	2.92	84.86	1.846	84.888	1.475	85.189	4.095	84.897	12.036	84.928	31.576	84.9	60.495	85.235	97.178	84.917	137.902
84.911	0	85.112	2.923	85.1	1.857	85.128	1.49	85.428	4.125	85.138	12.099	85.168	31.672	85.14	60.639	85.475	97.336	85.157	138.075
85.152	0	85.352	2.924	85.34	1.865	85.368	1.508	85.669	4.157	85.377	12.162	85.409	31.77	85.38	60.781	85.714	97.491	85.397	138.243
85.392	0	85.592	2.924	85.581	1.871	85.609	1.526	85.909	4.187	85.617	12.223	85.648	31.866	85.62	60.919	85.954	97.644	85.638	138.412
85.632	0	85.832	2.924	85.82	1.876	85.849	1.544	86.149	4.22	85.858	12.284	85.888	31.96	85.861	61.059	86.195	97.796	85.877	138.583
85.872	0	86.072	2.924	86.061	1.882	86.089	1.564	86.388	4.253	86.097	12.345	86.128	32.056	86.1	61.201	86.435	97.948	86.117	138.755
86.111	0	86.312	2.924	86.3	1.888	86.328	1.579	86.629	4.281	86.337	12.403	86.368	32.148	86.34	61.337	86.675	98.097	86.356	138.924
86.352	0	86.552	2.923	86.54	1.888	86.568	1.589	86.869	4.308	86.578	12.461	86.608	32.238	86.581	61.47	86.915	98.244	86.597	139.091
86.592	0	86.792	2.922	86.781	1.89	86.808	1.595	87.109	4.336	86.817	12.518	86.848	32.328	86.821	61.603	87.154	98.389	86.837	139.255
86.832	0	87.032	2.922	87.02	1.891	87.048	1.602	87.348	4.361	87.057	12.572	87.088	32.418	87.061	61.73	87.394	98.535	87.076	139.416
87.072	0	87.272	2.92	87.26	1.893	87.288	1.617	87.589	4.389	87.298	12.629	87.328	32.511	87.301	61.86	87.635	98.682	87.317	139.577
87.312	0	87.512	2.92	87.501	1.893	87.528	1.638	87.829	4.42	87.538	12.688	87.568	32.605	87.54	61.992	87.875	98.829	87.557	139.737
87.552	0	87.752	2.92	87.74	1.894	87.768	1.661	88.069	4.456	87.778	12.748	87.808	32.699	87.781	62.129	88.115	98.977	87.797	139.9
87.792	0	87.992	2.92	87.98	1.9	88.009	1.687	88.309	4.483	88.017	12.805	88.048	32.795	88.02	62.266	88.355	99.12	88.037	140.066
88.032	0	88.232	2.92	88.22	1.906	88.248	1.706	88.549	4.514	88.258	12.861	88.289	32.885	88.26	62.398	88.595	99.267	88.277	140.226
88.271	0	88.472	2.922	88.461	1.91	88.488	1.721	88.789	4.548	88.497	12.917	88.528	32.975	88.501	62.532	88.835	99.411	88.517	140.387
88.512	0	88.712	2.923	88.7	1.918	88.728	1.741	89.028	4.582	88.737	12.977	88.768	33.067	88.741	62.666	89.074	99.557	88.757	140.547
88.751	0	88.952	2.924	88.94	1.926	88.969	1.76	89.269	4.617	88.978	13.037	89.009	33.16	88.981	62.797	89.314	99.701	88.997	140.707
88.992	0	89.192	2.925	89.18	1.935	89.208	1.777	89.508	4.654	89.218	13.097	89.248	33.249	89.221	62.926	89.555	99.846	89.237	140.867
89.232	0	89.432	2.927	89.421	1.944	89.448	1.797	89.749	4.694	89.458	13.154	89.489	33.342	89.46	63.06	89.795	99.99	89.477	141.031
89.471	0	89.672	2.932	89.66	1.951	89.689	1.819	89.989	4.733	89.698	13.215	89.729	33.438	89.701	63.196	90.035	100.132	89.717	141.192
89.712	0	89.912	2.938	89.9	1.962	89.929	1.842	90.229	4.768	89.937	13.276	89.968	33.532	89.94	63.329	90.275	100.269	89.957	141.354
89.952	0	90.152	2.939	90.141	1.967	90.169	1.86	90.468	4.805	90.177	13.33	90.208	33.623	90.181	63.455	90.515	100.409	90.197	141.513
90.191	0	90.392	2.941	90.381	1.975	90.409	1.879	90.708	4.84	90.418	13.386	90.449	33.719	90.42	63.58	90.755	100.55	90.437	141.676
90.432	0	90.632	2.949	90.621	1.983	90.649	1.902	90.949	4.874	90.658	13.444	90.689	33.816	90.661	63.708	90.994	100.684	90.678	141.837
90.672	0	90.872	2.952	90.86	1.991	90.888	1.921	91.188	4.913	90.897	13.5	90.928	33.906	90.902	63.835	91.235	100.819	90.917	141.995
90.912	0	91.112	2.956	91.101	1.997	91.129	1.94	91.429	4.95	91.138	13.56	91.169	33.996	91.141	63.967	91.475	100.956	91.157	142.155
91.152	0	91.352	2.959	91.34	2.011	91.368	1.961	91.669	4.983	91.378	13.622	91.409	34.086	91.381	64.097	91.714	101.09	91.397	142.315
91.393	0	91.592	2.959	91.581	2.024	91.608	1.979	91.909	5.024	91.617	13.682	91.648	34.176	91.62	64.222	91.955	101.228	91.637	142.473
91.632	0	91.832	2.966	91.821	2.04	91.849	2	92.149	5.064	91.857	13.746	91.888	34.271	91.861	64.35	92.195	101.363	91.877	142.635
91.872	0	92.072	2.976	92.06	2.056	92.089	2.022	92.389	5.111	92.097	13.808	92.129	34.366	92.1	64.477	92.435	101.501	92.117	142.799
92.112	0	92.312	2.983	92.3	2.071	92.329	2.045	92.629	5.157	92.337	13.871	92.368	34.465	92.341	64.608	92.674	101.639	92.357	142.963
92.352	0	92.552	2.99	92.541	2.087	92.568	2.064	92.869	5.197	92.577	13.933	92.608	34.562	92.581	64.735	92.915	101.776	92.598	143.127
92.592	0	92.793	2.998	92.78	2.102	92.808	2.087	93.109	5.24	92.818	13.995	92.848	34.655	92.821	64.86	93.155	101.916	92.837	143.29
92.832	0	93.033	3.008	93.021	2.12	93.048	2.113	93.349	5.288	93.058	14.059	93.088	34.753	93.061	64.99	93.395	102.057	93.078	143.457
93.072	0	93.272	3.021	93.26	2.14	93.289	2.144	93.589	5.338	93.298	14.126	93.329	34.852	93.3	65.122	93.635	102.2	93.318	143.625
93.312	0	93.513	3.036	93.502	2.165	93.529	2.183	93.829	5.386	93.537	14.199	93.569	34.954	93.54	65.257	93.875	102.341	93.558	143.795
93.551	0	93.752	3.045	93.74	2.188	93.769	2.218	94.069	5.431	93.778	14.271	93.808	35.055	93.781	65.389	94.115	102.479	93.797	143.966
93.792	0	93.993	3.053	93.98	2.209	94.009	2.252	94.309	5.473	94.018	14.339	94.049	35.154	94.02	65.519	94.355	102.613	94.037	144.133
94.032	0	94.232	3.062	94.221	2.228	94.249	2.281	94.549	5.519	94.257	14.402	94.289	35.249	94.261	65.647	94.595	102.749	94.277	144.299
94.272	0	94.472	3.071	94.461	2.247	94.488	2.311	94.789	5.566	94.498	14.463	94.528	35.346	94.501	65.776	94.835	102.883	94.517	144.464
94.512	0	94.712	3.081	94.701	2.267	94.728	2.345	95.03	5.613	94.738	14.523	94.769	35.442	94.741	65.908	95.075	103.019	94.757	144.63
94.752	0	94.952	3.093	94.94	2.289	94.969	2.377	95.269	5.657	94.978	14.589	95.008	35.541	94.981	66.04	95.315	103.152	94.997	144.799
94.992	0	95.192	3.102	95.181	2.307	95.208	2.407	95.509	5.7	95.218	14.658	95.249	35.64	95.22	66.17	95.555	103.285	95.237	144.969
95.232	0	95.432	3.109	95.421	2.325	95.449	2.437	95.749	5.742	95.458	14.724	95.489	35.738	95.461	66.297	95.795	103.418	95.477	145.136
95.472	0	95.673	3.115	95.66	2.342	95.689	2.469	95.989	5.786	95.698	14.788	95.729	35.836	95.7	66.425	96.035	103.55	95.717	145.303
95.712	0	95.913	3.123	95.901	2.363	95.928	2.503	96.229	5.829	95.938	14.857	95.969	35.933	95.94	66.555	96.275	103.682	95.957	145.463
95.952	0	96.152	3.13	96.14	2.381	96.169	2.536	96.469	5.874	96.178	14.924	96.209	36.027	96.181	66.683	96.515	103.817	96.197	145.621
96.192	0	96.392	3.141	96.38	2.401	96.409	2.568	96.709	5.92	96.418	14.995	96.448	36.123	96.421	66.813	96.755	103.951	96.438	145.782
96.432	0	96.633	3.15	96.621	2.42	96.649	2.598	96.949	5.968	96.658	15.064	96.688	36.219	96.661	66.942	96.995	104.081	96.677	145.94
96.672	0	96.872	3.157	96.86	2.44	96.888	2.627	97.189	6.015	96.898	15.13	96.929	36.311	96.901	67.073	97.235	104.211	96.917	146.097
96.912	0	97.112	3.167	97.101	2.461	97.13	2.656	97.429	6.06	97.138	15.2	97.169	36.406	97.141	67.204	97.475	104.342	97.158	146.258
97.152	0	97.352	3.179	97.341	2.485	97.369	2.683	97.669	6.105	97.378	15.27	97.408	36.504	97.381	67.332	97.715	104.473	97.398	146.416
97.392	0	97.592	3.186	97.58	2.503	97.609	2.707	97.909	6.15	97.618	15.336	97.649	36.601	97.621	67.459	97.955	104.605	97.638	146.572
97.632	0	97.832	3.195	97.821	2.518	97.849	2.73	98.149	6.192	97.858	15.401	97.889	36.693	97.861	67.587	98.195	104.736	97.878	146.729
97.872	0	98.073	3.199	98.06	2.531	98.089	2.755	98.389	6.237	98.098	15.469	98.129	36.787	98.101	67.715	98.435	104.866	98.117	146.882
98.112	0	98.312	3.206	98.301	2.549	98.329	2.777	98.629	6.28	98.338	15.54	98.369	36.883	98.341	67.843	98.676	104.995	98.358	147.035
98.352	0	98.553	3.212	98.541	2.565	98.569	2.799	98.869	6.325	98.578	15.609	98.609	36.976	98.581	67.971	98.916	105.118	98.597	147.186
98.592	0	98.793	3.214	98.781	2.578	98.809	2.819	99.109	6.367	98.818	15.677	98.849	37.064	98.821	68.094	99.155	105.238	98.838	147.336
98.832	0	99.033	3.215	99.021	2.588	99.048	2.837	99.349	6.403	99.058	15.737	99.089	37.148	99.062	68.213	99.395	105.358	99.077	147.482
99.072	0	99.272	3.218	99.26	2.597	99.289	2.851	99.589	6.439	99.298	15.795	99.329	37.232	99.301	68.332	99.636	105.481	99.318	147.625
99.312	0	99.512	3.222	99.5	2.604	99.529	2.872	99.829	6.475	99.538	15.855	99.569	37.32	99.541	68.453	99.875	105.601	99.557	147.769
99.552	0	99.752	3.226	99.741	2.614	99.769	2.891	100.069	6.512	99.778	15.914	99.809	37.404	99.78	68.572	100.115	105.727	99.798	147.912
99.792	0	99.992	3.233	99.981	2.626	100.009	2.906	100.309	6.554	100.018	15.977	100.049	37.49	100.021	68.691	100.355	105.853	100.038	148.056
100.032	0	100.232	3.242	100.221	2.642	100.249	2.925	100.549	6.594	100.258	16.04	100.289	37.579	100.261	68.81	100.595	105.976	100.277	148.204
100.272	0	100.472	3.248	100.461	2.656	100.489	2.945	100.789	6.636	100.498	16.097	100.529	37.664	100.501	68.925	100.835	106.095	100.517	148.346
100.512	0	100.713	3.252	100.701	2.669	100.729	2.966	101.03	6.67	100.738	16.152	100.77	37.748	100.741	69.038	101.075	106.215	100.757	148.487
100.752	0	100.953	3.255	100.94	2.678	100.969	2.982	101.269	6.706	100.978	16.204	101.009	37.829	100.981	69.149	101.315	106.336	100.997	148.624
100.992	0	101.193	3.259	101.181	2.688	101.209	2.998	101.509	6.745	101.218	16.262	101.249	37.91	101.221	69.262	101.555	106.453	101.238	148.759
101.232	0	101.432	3.26	101.42	2.697	101.449	3.008	101.749	6.78	101.458	16.316	101.489	37.991	101.461	69.373	101.795	106.569	101.478	148.893
101.472	0	101.673	3.261	101.66	2.706	101.689	3.014	101.989	6.816	101.698	16.366	101.729	38.069	101.701	69.481	102.036	106.686	101.718	149.029
101.713	0	101.913	3.261	101.901	2.71	101.929	3.022	102.229	6.852	101.938	16.419	101.969	38.147	101.941	69.588	102.275	106.804	101.958	149.164
101.952	0	102.152	3.263	102.14	2.714	102.169	3.032	102.469	6.889	102.179	16.469	102.209	38.226	102.181	69.694	102.515	106.92	102.197	149.296
102.192	0	102.393	3.265	102.38	2.72	102.409	3.043	102.709	6.928	102.419	16.524	102.449	38.309	102.421	69.803	102.755	107.037	102.437	149.43
102.433	0	102.632	3.265	102.621	2.724	102.649	3.05	102.949	6.964	102.658	16.579	102.689	38.392	102.662	69.911	102.995	107.154	102.678	149.564
102.673	0	102.873	3.265	102.86	2.731	102.889	3.06	103.189	7.003	102.898	16.633	102.929	38.474	102.901	70.018	103.236	107.273	102.917	149.699
102.912	0	103.113	3.266	103.101	2.741	103.129	3.072	103.429	7.042	103.139	16.69	103.169	38.559	103.142	70.129	103.475	107.393	103.158	149.836
103.153	0	103.353	3.271	103.34	2.751	103.369	3.089	103.669	7.075	103.378	16.748	103.409	38.646	103.381	70.244	103.716	107.511	103.398	149.974
103.392	0	103.593	3.273	103.581	2.76	103.609	3.105	103.909	7.107	103.619	16.805	103.649	38.729	103.622	70.357	103.955	107.629	103.638	150.109
103.633	0	103.832	3.274	103.82	2.766	103.849	3.122	104.15	7.145	103.858	16.867	103.889	38.813	103.861	70.469	104.196	107.753	103.878	150.243
103.873	0	104.073	3.278	104.061	2.779	104.089	3.144	104.389	7.177	104.098	16.93	104.129	38.902	104.101	70.585	104.436	107.872	104.117	150.381
104.113	0	104.312	3.283	104.301	2.793	104.33	3.167	104.629	7.207	104.339	16.99	104.369	38.988	104.341	70.7	104.675	107.989	104.358	150.517
104.352	0	104.552	3.286	104.541	2.804	104.569	3.186	104.869	7.239	104.578	17.047	104.609	39.071	104.582	70.812	104.916	108.107	104.598	150.648
104.592	0	104.793	3.286	104.781	2.814	104.809	3.206	105.109	7.273	104.818	17.108	104.849	39.153	104.821	70.926	105.155	108.222	104.838	150.779
104.833	0	105.032	3.287	105.021	2.822	105.049	3.22	105.349	7.309	105.059	17.163	105.089	39.231	105.061	71.037	105.396	108.342	105.078	150.907
105.072	0	105.272	3.29	105.261	2.827	105.289	3.24	105.589	7.347	105.298	17.218	105.329	39.313	105.301	71.148	105.635	108.458	105.319	151.039
105.313	0	105.513	3.291	105.501	2.836	105.529	3.256	105.83	7.379	105.539	17.273	105.569	39.397	105.541	71.258	105.875	108.57	105.558	151.17
105.553	0	105.752	3.294	105.741	2.847	105.769	3.271	106.07	7.413	105.779	17.329	105.809	39.479	105.781	71.366	106.115	108.685	105.798	151.301
105.792	0	105.993	3.298	105.98	2.857	106.009	3.292	106.31	7.453	106.018	17.384	106.049	39.561	106.022	71.475	106.356	108.805	106.038	151.433
106.032	0	106.232	3.306	106.221	2.869	106.249	3.313	106.549	7.499	106.258	17.444	106.289	39.648	106.261	71.586	106.596	108.926	106.278	151.565
106.272	0	106.473	3.313	106.462	2.882	106.489	3.332	106.789	7.543	106.498	17.504	106.529	39.738	106.501	71.696	106.835	109.044	106.518	151.697
106.513	0	106.713	3.32	106.701	2.9	106.73	3.355	107.029	7.584	106.738	17.565	106.769	39.827	106.741	71.805	107.076	109.164	106.757	151.83
106.752	0	106.953	3.324	106.941	2.917	106.969	3.377	107.269	7.626	106.978	17.62	107.009	39.913	106.982	71.914	107.316	109.284	106.998	151.961
106.993	0	107.193	3.331	107.181	2.934	107.21	3.399	107.509	7.666	107.219	17.676	107.249	40.001	107.221	72.026	107.555	109.404	107.238	152.09
107.232	0	107.432	3.336	107.421	2.951	107.45	3.415	107.75	7.704	107.459	17.733	107.49	40.089	107.461	72.136	107.795	109.521	107.478	152.223
107.473	0	107.673	3.345	107.661	2.966	107.689	3.431	107.989	7.741	107.698	17.79	107.73	40.174	107.702	72.243	108.036	109.637	107.718	152.357
107.712	0	107.913	3.353	107.901	2.981	107.93	3.445	108.229	7.774	107.939	17.847	107.969	40.261	107.942	72.348	108.276	109.751	107.958	152.488
107.953	0	108.153	3.361	108.141	2.998	108.17	3.459	108.47	7.807	108.178	17.903	108.209	40.346	108.181	72.456	108.515	109.864	108.198	152.616
108.192	0	108.393	3.366	108.381	3.01	108.409	3.47	108.709	7.844	108.418	17.956	108.45	40.428	108.421	72.566	108.756	109.983	108.438	152.742
108.432	0	108.633	3.376	108.621	3.027	108.65	3.481	108.949	7.882	108.659	18.012	108.689	40.514	108.662	72.678	108.995	110.103	108.678	152.872
108.673	0	108.873	3.386	108.861	3.047	108.889	3.492	109.19	7.921	108.898	18.072	108.929	40.603	108.902	72.788	109.236	110.224	108.918	153.002
108.912	0	109.113	3.399	109.101	3.065	109.129	3.507	109.429	7.96	109.138	18.132	109.169	40.691	109.142	72.897	109.476	110.343	109.158	153.131
109.153	0	109.353	3.414	109.341	3.084	109.369	3.525	109.669	7.998	109.379	18.189	109.41	40.775	109.382	73.007	109.715	110.461	109.398	153.259
109.393	0	109.592	3.425	109.581	3.104	109.61	3.549	109.91	8.034	109.618	18.251	109.65	40.862	109.621	73.117	109.956	110.579	109.638	153.39
109.633	0	109.833	3.434	109.821	3.121	109.849	3.57	110.15	8.071	109.858	18.311	109.889	40.95	109.861	73.223	110.196	110.698	109.878	153.518
109.873	0	110.073	3.447	110.061	3.142	110.09	3.593	110.389	8.1	110.099	18.37	110.13	41.044	110.101	73.334	110.436	110.811	110.118	153.646
110.112	0	110.313	3.455	110.301	3.16	110.329	3.617	110.63	8.125	110.339	18.426	110.369	41.133	110.342	73.442	110.676	110.916	110.357	153.771
110.353	0	110.553	3.456	110.541	3.169	110.57	3.632	110.87	8.156	110.579	18.478	110.609	41.213	110.582	73.543	110.916	111.023	110.598	153.892
110.592	0	110.792	3.458	110.781	3.177	110.809	3.645	111.109	8.186	110.819	18.529	110.849	41.292	110.822	73.645	111.155	111.131	110.838	154.012
110.833	0	111.033	3.458	111.021	3.189	111.049	3.656	111.349	8.215	111.059	18.58	111.09	41.371	111.062	73.747	111.396	111.24	111.079	154.135
111.072	0	111.273	3.463	111.261	3.207	111.29	3.67	111.59	8.237	111.299	18.633	111.33	41.456	111.302	73.854	111.636	111.344	111.318	154.259
111.313	0	111.513	3.467	111.501	3.218	111.529	3.681	111.83	8.26	111.538	18.683	111.569	41.538	111.542	73.954	111.876	111.448	111.558	154.378
111.553	0	111.753	3.468	111.741	3.223	111.769	3.69	112.07	8.281	111.778	18.73	111.81	41.617	111.781	74.053	112.116	111.551	111.798	154.496
111.792	0	111.993	3.47	111.981	3.23	112.009	3.701	112.31	8.302	112.019	18.782	112.05	41.698	112.022	74.157	112.356	111.653	112.038	154.614
112.033	0	112.232	3.473	112.221	3.241	112.25	3.714	112.55	8.324	112.258	18.834	112.289	41.78	112.262	74.26	112.596	111.758	112.278	154.734
112.272	0	112.473	3.475	112.461	3.254	112.49	3.727	112.79	8.344	112.499	18.886	112.53	41.863	112.501	74.365	112.836	111.863	112.518	154.857
112.513	0	112.713	3.481	112.701	3.266	112.729	3.741	113.03	8.37	112.739	18.94	112.77	41.945	112.742	74.47	113.076	111.97	112.758	154.98
112.752	0	112.953	3.49	112.941	3.285	112.97	3.758	113.27	8.398	112.978	18.997	113.009	42.03	112.982	74.579	113.315	112.078	113	155.107
112.993	0	113.193	3.496	113.181	3.3	113.21	3.772	113.509	8.427	113.219	19.052	113.25	42.114	113.222	74.689	113.556	112.185	113.238	155.229
113.233	0	113.433	3.499	113.421	3.313	113.449	3.782	113.75	8.455	113.459	19.109	113.49	42.199	113.462	74.795	113.796	112.295	113.478	155.352
113.473	0	113.673	3.504	113.661	3.332	113.689	3.797	113.99	8.481	113.699	19.168	113.73	42.287	113.701	74.902	114.035	112.403	113.718	155.475
113.712	0	113.913	3.514	113.901	3.356	113.93	3.82	114.23	8.506	113.939	19.229	113.969	42.379	113.942	75.009	114.276	112.508	113.958	155.599
113.953	0	114.153	3.521	114.141	3.38	114.17	3.842	114.47	8.533	114.179	19.285	114.209	42.471	114.182	75.116	114.517	112.609	114.198	155.726
114.192	0	114.393	3.527	114.381	3.401	114.41	3.865	114.709	8.558	114.419	19.341	114.45	42.561	114.422	75.222	114.756	112.708	114.438	155.852
114.433	0	114.633	3.533	114.621	3.42	114.649	3.891	114.949	8.586	114.659	19.396	114.689	42.647	114.662	75.326	114.996	112.809	114.678	155.975
114.673	0	114.873	3.543	114.861	3.439	114.889	3.915	115.19	8.613	114.898	19.451	114.929	42.731	114.902	75.43	115.236	112.913	114.918	156.099
114.912	0	115.113	3.551	115.101	3.457	115.13	3.936	115.43	8.643	115.139	19.503	115.17	42.817	115.142	75.533	115.476	113.018	115.159	156.221
115.153	0	115.353	3.56	115.342	3.478	115.37	3.96	115.67	8.67	115.379	19.558	115.41	42.905	115.383	75.639	115.716	113.124	115.399	156.346
115.393	0	115.593	3.569	115.581	3.499	115.609	3.98	115.91	8.698	115.619	19.616	115.649	42.994	115.622	75.748	115.956	113.227	115.639	156.472
115.633	0	115.833	3.573	115.821	3.522	115.85	3.999	116.15	8.722	115.859	19.668	115.89	43.082	115.862	75.851	116.196	113.325	115.878	156.594
115.872	0	116.073	3.573	116.061	3.544	116.09	4.016	116.39	8.744	116.099	19.721	116.13	43.169	116.102	75.952	116.436	113.421	116.118	156.712
116.113	0	116.313	3.573	116.301	3.563	116.33	4.031	116.629	8.765	116.339	19.772	116.37	43.253	116.341	76.049	116.676	113.515	116.358	156.828
116.352	0	116.553	3.573	116.541	3.581	116.57	4.044	116.87	8.784	116.579	19.819	116.609	43.335	116.582	76.144	116.916	113.607	116.598	156.945
116.593	0	116.793	3.573	116.782	3.592	116.809	4.057	117.11	8.803	116.819	19.864	116.85	43.416	116.822	76.242	117.156	113.699	116.838	157.06
116.833	0	117.033	3.569	117.021	3.601	117.05	4.063	117.35	8.824	117.059	19.907	117.089	43.491	117.062	76.338	117.396	113.795	117.078	157.172
117.073	0	117.273	3.569	117.261	3.608	117.29	4.063	117.589	8.847	117.299	19.954	117.33	43.567	117.303	76.434	117.636	113.893	117.318	157.287
117.313	0	117.513	3.569	117.501	3.612	117.529	4.065	117.83	8.867	117.539	20.006	117.57	43.642	117.542	76.527	117.876	113.989	117.559	157.399
117.553	0	117.753	3.569	117.741	3.627	117.769	4.065	118.07	8.873	117.779	20.058	117.81	43.722	117.782	76.625	118.116	114.057	117.798	157.512
117.793	0	117.993	3.569	117.982	3.628	118.01	4.065	118.31	8.89	118.019	20.075	118.049	43.773	118.022	76.691	118.356	114.138	118.038	157.591
118.033	0	118.233	3.6	118.221	3.641	118.25	4.063	118.55	8.941	118.259	20.095	118.29	43.803	118.262	76.761	118.596	114.196	118.278	157.698
118.273	0	118.474	3.614	118.461	3.654	118.49	4.063	118.79	8.963	118.499	20.174	118.53	43.839	118.502	76.866	118.836	114.267	118.518	157.819
118.512	0	118.713	3.616	118.701	3.723	118.729	4.063	119.03	8.979	118.739	20.262	118.77	43.886	118.742	76.962	119.076	114.325	118.758	157.881
118.752	0	118.954	3.618	118.942	3.742	118.97	4.063	119.27	8.995	118.979	20.301	119.01	43.931	118.982	77.076	119.316	114.379	118.998	157.937
118.993	0	119.193	3.62	119.182	3.754	119.21	4.067	119.51	9.01	119.219	20.331	119.249	43.973	119.222	77.158	119.556	114.431	119.238	157.994
119.232	0.001	119.433	3.622	119.422	3.764	119.449	4.072	119.75	9.026	119.459	20.359	119.49	44.014	119.462	77.194	119.796	114.481	119.479	158.051
119.473	0.001	119.673	3.625	119.661	3.764	119.69	4.067	119.99	9.044	119.699	20.359	119.73	44.052	119.702	77.194	120.036	114.532	119.72	158.109
119.713	0.002	119.914	3.63	119.901	3.774	119.93	4.072	120.23	9.044	119.939	20.386	119.97	44.089	119.942	77.239	120.276	114.582	119.958	158.166
119.953	0.005	120.153	3.635	120.142	3.785	120.17	4.077	120.47	9.044	120.18	20.415	120.21	44.089	120.182	77.286	120.516	114.582	120.199	158.224
120.193	0.01	120.393	3.642	120.382	3.785	120.41	4.077	120.709	9.064	120.419	20.415	120.45	44.089	120.422	77.286	120.756	114.582	120.438	158.224
120.433	0.023	120.633	3.964	120.621	3.785	120.65	4.077	120.95	9.176	120.659	20.415	120.69	44.123	120.662	77.334	120.996	114.773	120.679	158.295
120.673	0.048	120.873	7.168	120.862	3.785	120.889	4.077	121.19	11.146	120.899	20.444	120.93	44.19	120.902	77.383	121.237	115.311	120.918	158.554
120.912	0.048	121.113	7.562	121.101	3.632	121.129	3.805	121.43	13.03	121.139	20.474	121.17	44.468	121.142	77.383	121.476	115.311	121.158	159.174
121.153	0.048	121.353	8.329	121.341	0.494	121.37	2.238	121.67	13.369	121.379	23.019	121.411	44.468	121.382	77.383	121.716	115.311	121.398	159.174
121.393	0.048	121.593	8.396	121.581	0.488	121.609	2.208	121.91	13.806	121.619	24.469	121.65	44.468	121.622	77.102	121.957	115.236	121.638	159.174
121.633	0.048	121.833	8.369	121.821	0.486	121.85	2.181	122.15	13.806	121.859	24.654	121.89	44.421	121.862	76.395	122.196	115.169	121.878	159.174
121.873	0.045	122.073	8.369	122.061	0.486	122.09	2.178	122.391	13.938	122.099	24.638	122.13	44.377	122.102	76.26	122.437	115.101	122.118	159.095
122.113	0.044	122.313	8.369	122.302	0.486	122.33	2.157	122.63	13.938	122.339	24.627	122.37	44.377	122.342	76.221	122.678	115.101	122.359	158.987
122.353	0.044	122.554	8.369	122.542	0.488	122.57	2.157	122.87	13.938	122.579	24.627	122.61	44.377	122.582	76.193	122.916	115.101	122.598	158.987
122.593	0.042	122.793	8.369	122.782	0.494	122.809	2.136	123.11	13.938	122.82	24.627	122.85	44.337	122.822	76.169	123.156	115.04	122.838	158.885
122.833	0.041	123.034	8.342	123.021	0.494	123.05	2.122	123.35	13.938	123.059	24.627	123.09	44.302	123.062	76.145	123.396	114.986	123.079	158.784
123.073	0.04	123.273	8.313	123.262	0.505	123.289	2.105	123.59	13.908	123.3	24.627	123.33	44.273	123.302	76.145	123.636	114.933	123.319	158.685
123.313	0.04	123.514	8.281	123.501	0.517	123.53	2.094	123.83	13.87	123.539	24.616	123.57	44.242	123.543	76.145	123.877	114.874	123.559	158.589
123.553	0.04	123.753	8.245	123.741	0.526	123.77	2.083	124.071	13.84	123.779	24.605	123.81	44.208	123.782	76.116	124.117	114.828	123.798	158.492
123.793	0.04	123.993	8.209	123.982	0.536	124.009	2.068	124.31	13.816	124.019	24.592	124.05	44.182	124.022	76.089	124.357	114.773	124.039	158.391
124.033	0.04	124.233	8.156	124.221	0.555	124.25	2.064	124.55	13.763	124.259	24.589	124.29	44.17	124.262	76.077	124.597	114.71	124.279	158.298
124.273	0.042	124.474	8.084	124.462	0.569	124.49	2.052	124.79	13.677	124.499	24.575	124.53	44.141	124.502	76.06	124.837	114.636	124.519	158.211
124.513	0.042	124.714	8.027	124.702	0.569	124.729	2.025	125.031	13.624	124.74	24.535	124.77	44.107	124.742	76.033	125.076	114.554	124.759	158.127
124.753	0.042	124.954	7.982	124.942	0.571	124.97	2.006	125.27	13.593	124.979	24.484	125.01	44.09	124.982	76.007	125.316	114.496	125.005	158.039
124.993	0.042	125.193	7.935	125.181	0.584	125.21	1.99	125.51	13.568	125.22	24.458	125.25	44.077	125.223	75.994	125.557	114.444	125.239	157.94
125.233	0.042	125.433	7.887	125.421	0.598	125.45	1.98	125.75	13.545	125.459	24.446	125.49	44.061	125.463	75.99	125.796	114.398	125.479	157.841
125.474	0.041	125.673	7.834	125.662	0.616	125.69	1.979	125.99	13.522	125.7	24.439	125.731	44.048	125.702	75.983	126.036	114.348	125.719	157.749
125.713	0.039	125.913	7.781	125.902	0.637	125.93	1.979	126.23	13.492	125.939	24.429	125.97	44.038	125.942	75.977	126.277	114.304	125.959	157.654
125.953	0.037	126.153	7.72	126.141	0.652	126.17	1.979	126.47	13.468	126.179	24.415	126.21	44.033	126.182	75.97	126.516	114.261	126.199	157.556
126.193	0.035	126.394	7.659	126.382	0.668	126.41	1.979	126.71	13.445	126.42	24.405	126.45	44.033	126.423	75.97	126.756	114.222	126.439	157.457
126.433	0.034	126.634	7.599	126.621	0.686	126.65	1.979	126.95	13.426	126.659	24.396	126.69	44.033	126.662	75.97	126.997	114.184	126.679	157.366
126.673	0.032	126.874	7.537	126.862	0.706	126.889	1.979	127.19	13.409	126.899	24.386	126.93	44.033	126.903	75.97	127.237	114.147	126.919	157.274
126.913	0.031	127.113	7.477	127.101	0.722	127.13	1.982	127.43	13.393	127.14	24.379	127.17	44.033	127.143	75.97	127.476	114.116	127.158	157.186
127.154	0.03	127.354	7.418	127.341	0.738	127.37	1.988	127.67	13.378	127.379	24.375	127.411	44.04	127.382	75.976	127.717	114.087	127.399	157.098
127.393	0.029	127.593	7.357	127.582	0.756	127.61	1.994	127.91	13.361	127.62	24.372	127.651	44.046	127.622	75.982	127.957	114.057	127.639	157.015
127.633	0.027	127.833	7.29	127.822	0.776	127.85	2.004	128.151	13.352	127.859	24.368	127.89	44.055	127.863	75.993	128.196	114.028	127.878	156.932
127.874	0.026	128.074	7.228	128.062	0.793	128.09	2.018	128.39	13.339	128.099	24.365	128.13	44.072	128.103	76.012	128.437	114.004	128.119	156.856
128.113	0.025	128.314	7.167	128.301	0.812	128.33	2.037	128.63	13.326	128.34	24.364	128.37	44.089	128.342	76.024	128.676	113.974	128.359	156.777
128.353	0.024	128.554	7.106	128.542	0.83	128.571	2.056	128.87	13.308	128.58	24.363	128.61	44.105	128.582	76.036	128.917	113.944	128.599	156.695
128.593	0.023	128.793	7.043	128.783	0.846	128.81	2.072	129.11	13.291	128.819	24.358	128.85	44.12	128.823	76.045	129.156	113.912	128.839	156.609
128.834	0.022	129.033	6.977	129.022	0.857	129.05	2.086	129.35	13.273	129.06	24.35	129.091	44.135	129.063	76.052	129.397	113.877	129.078	156.521
129.073	0.021	129.274	6.91	129.262	0.864	129.29	2.098	129.591	13.253	129.3	24.341	129.33	44.149	129.302	76.059	129.637	113.843	129.319	156.437
129.313	0.021	129.513	6.844	129.502	0.87	129.53	2.11	129.83	13.231	129.54	24.332	129.571	44.166	129.543	76.067	129.877	113.812	129.559	156.354
129.553	0.019	129.753	6.779	129.742	0.875	129.769	2.121	130.07	13.209	129.779	24.325	129.81	44.182	129.782	76.075	130.116	113.785	129.799	156.267
129.793	0.019	129.994	6.716	129.982	0.885	130.01	2.133	130.31	13.186	130.02	24.322	130.05	44.201	130.022	76.085	130.357	113.759	130.039	156.186
130.033	0.018	130.234	6.652	130.222	0.895	130.25	2.144	130.55	13.163	130.26	24.318	130.291	44.218	130.262	76.099	130.598	113.727	130.279	156.108
130.273	0.018	130.474	6.586	130.462	0.902	130.49	2.158	130.79	13.143	130.499	24.312	130.53	44.235	130.503	76.112	130.837	113.701	130.519	156.028
130.513	0.017	130.714	6.522	130.702	0.907	130.731	2.175	131.031	13.121	130.739	24.308	130.77	44.257	130.743	76.126	131.077	113.677	130.759	155.95
130.753	0.016	130.954	6.464	130.942	0.911	130.97	2.19	131.271	13.101	130.98	24.304	131.01	44.282	130.983	76.14	131.317	113.654	130.998	155.866
130.993	0.016	131.194	6.404	131.182	0.919	131.21	2.204	131.51	13.082	131.22	24.3	131.251	44.306	131.223	76.153	131.556	113.63	131.239	155.786
131.233	0.015	131.434	6.344	131.422	0.929	131.45	2.22	131.75	13.064	131.46	24.297	131.49	44.33	131.463	76.167	131.797	113.602	131.479	155.711
131.473	0.014	131.674	6.281	131.661	0.937	131.69	2.235	131.991	13.046	131.7	24.293	131.731	44.351	131.703	76.182	132.037	113.579	131.72	155.633
131.714	0.014	131.913	6.222	131.902	0.947	131.93	2.252	132.23	13.026	131.94	24.293	131.97	44.379	131.942	76.199	132.277	113.547	131.959	155.556
131.953	0.013	132.154	6.162	132.141	0.955	132.17	2.264	132.471	13.007	132.18	24.293	132.211	44.407	132.182	76.212	132.517	113.516	132.199	155.473
132.194	0.013	132.394	6.105	132.382	0.963	132.41	2.273	132.711	12.99	132.419	24.293	132.451	44.433	132.423	76.224	132.757	113.489	132.439	155.395
132.433	0.012	132.635	6.048	132.622	0.974	132.65	2.285	132.95	12.98	132.66	24.293	132.69	44.459	132.662	76.239	132.996	113.465	132.679	155.318
132.673	0.011	132.873	5.993	132.862	0.989	132.89	2.301	133.191	12.973	132.9	24.299	132.93	44.49	132.903	76.261	133.237	113.444	132.919	155.247
132.913	0.011	133.114	5.945	133.101	1.005	133.13	2.316	133.43	12.96	133.14	24.308	133.17	44.522	133.143	76.281	133.477	113.422	133.159	155.175
133.154	0.011	133.353	5.899	133.342	1.018	133.37	2.328	133.671	12.95	133.38	24.318	133.411	44.555	133.383	76.302	133.717	113.397	133.399	155.101
133.393	0.01	133.594	5.856	133.582	1.029	133.61	2.341	133.911	12.947	133.62	24.33	133.651	44.589	133.623	76.326	133.957	113.372	133.638	155.025
133.633	0.01	133.833	5.813	133.822	1.041	133.85	2.351	134.151	12.942	133.86	24.343	133.891	44.62	133.863	76.352	134.198	113.349	133.879	154.948
133.873	0.01	134.073	5.774	134.061	1.048	134.09	2.36	134.391	12.936	134.1	24.358	134.131	44.652	134.102	76.375	134.437	113.323	134.119	154.869
134.113	0.009	134.314	5.737	134.302	1.054	134.33	2.367	134.63	12.929	134.339	24.374	134.371	44.684	134.343	76.394	134.677	113.296	134.359	154.787
134.354	0.009	134.554	5.704	134.542	1.059	134.57	2.376	134.87	12.929	134.58	24.389	134.61	44.714	134.583	76.411	134.917	113.266	134.599	154.706
134.593	0.009	134.794	5.676	134.782	1.063	134.81	2.386	135.111	12.929	134.82	24.404	134.85	44.744	134.823	76.429	135.157	113.24	134.839	154.626
134.833	0.009	135.033	5.656	135.022	1.071	135.05	2.4	135.351	12.926	135.06	24.423	135.09	44.774	135.063	76.445	135.397	113.217	135.079	154.553
135.073	0.008	135.273	5.643	135.262	1.074	135.29	2.415	135.59	12.921	135.3	24.433	135.331	44.805	135.303	76.458	135.637	113.193	135.32	154.479
135.314	0.008	135.513	5.636	135.502	1.074	135.53	2.432	135.831	12.914	135.54	24.433	135.572	44.837	135.542	76.471	135.877	113.165	135.559	154.397
135.554	0.008	135.754	5.63	135.742	1.074	135.77	2.45	136.071	12.89	135.779	24.433	135.811	44.87	135.783	76.471	136.116	113.122	135.799	154.319
135.794	0.007	135.994	5.609	135.982	1.074	136.01	2.452	136.311	12.856	136.02	24.433	136.05	44.892	136.023	76.471	136.357	113.074	136.039	154.226
136.034	0.007	136.234	5.572	136.222	1.074	136.25	2.455	136.551	12.817	136.26	24.433	136.292	44.907	136.263	76.471	136.597	113.024	136.279	154.12
136.273	0.007	136.474	5.526	136.462	1.072	136.49	2.455	136.791	12.768	136.5	24.405	136.531	44.917	136.503	76.471	136.837	112.97	136.519	154.015
136.513	0.007	136.714	5.479	136.702	1.068	136.731	2.455	137.031	12.711	136.74	24.37	136.771	44.926	136.743	76.441	137.077	112.915	136.759	153.907
136.754	0.006	136.954	5.424	136.942	1.061	136.97	2.455	137.27	12.643	136.98	24.325	137.01	44.934	136.983	76.411	137.317	112.857	136.999	153.797
136.994	0.006	137.193	5.36	137.182	1.056	137.211	2.455	137.51	12.57	137.22	24.274	137.251	44.934	137.223	76.381	137.557	112.793	137.24	153.688
137.234	0.005	137.434	5.285	137.422	1.052	137.45	2.453	137.751	12.488	137.46	24.216	137.49	44.934	137.463	76.349	137.797	112.722	137.48	153.574
137.473	0.005	137.674	5.2	137.662	1.046	137.69	2.452	137.991	12.397	137.7	24.148	137.731	44.934	137.703	76.308	138.037	112.642	137.719	153.455
137.713	0.005	137.913	5.101	137.901	1.037	137.93	2.443	138.231	12.305	137.94	24.067	137.971	44.934	137.943	76.257	138.277	112.559	137.959	153.329
137.954	0.005	138.153	4.997	138.142	1.025	138.171	2.433	138.471	12.21	138.18	23.977	138.211	44.919	138.183	76.201	138.517	112.471	138.201	153.197
138.193	0.005	138.394	4.883	138.382	1.012	138.41	2.42	138.711	12.111	138.421	23.876	138.451	44.902	138.423	76.14	138.757	112.376	138.44	153.058
138.434	0.005	138.633	4.763	138.622	0.998	138.651	2.402	138.95	12.008	138.66	23.765	138.691	44.878	138.662	76.076	138.997	112.28	138.679	152.911
138.674	0.004	138.875	4.645	138.862	0.983	138.89	2.379	139.191	11.902	138.9	23.646	138.931	44.847	138.903	76.004	139.237	112.183	138.919	152.762
138.913	0.004	139.113	4.532	139.102	0.968	139.13	2.363	139.431	11.793	139.14	23.52	139.17	44.816	139.143	75.927	139.477	112.08	139.159	152.604
139.154	0.004	139.354	4.422	139.342	0.952	139.37	2.346	139.67	11.682	139.38	23.386	139.411	44.782	139.383	75.847	139.717	111.967	139.399	152.442
139.394	0.003	139.593	4.311	139.582	0.935	139.61	2.326	139.911	11.568	139.62	23.252	139.65	44.743	139.622	75.762	139.957	111.85	139.639	152.276
139.633	0.003	139.834	4.194	139.823	0.918	139.85	2.305	140.151	11.455	139.861	23.119	139.891	44.7	139.863	75.67	140.198	111.73	139.879	152.103
139.874	0.003	140.074	4.083	140.062	0.908	140.091	2.282	140.391	11.344	140.1	22.984	140.13	44.65	140.103	75.581	140.438	111.61	140.119	151.93
140.113	0.003	140.314	3.972	140.302	0.908	140.33	2.259	140.63	11.237	140.34	22.852	140.371	44.6	140.344	75.491	140.677	111.494	140.36	151.754
140.354	0.003	140.554	3.87	140.542	0.908	140.571	2.234	140.871	11.147	140.581	22.724	140.611	44.549	140.583	75.406	140.917	111.387	140.599	151.575
140.593	0.003	140.794	3.783	140.782	0.908	140.81	2.215	141.111	11.065	140.82	22.606	140.851	44.497	140.823	75.333	141.157	111.28	140.84	151.397
140.834	0.003	141.034	3.707	141.022	0.908	141.051	2.194	141.351	10.989	141.06	22.494	141.091	44.45	141.063	75.267	141.397	111.17	141.079	151.221
141.073	0.003	141.274	3.642	141.262	0.914	141.29	2.169	141.59	10.923	141.3	22.396	141.331	44.404	141.303	75.201	141.637	111.059	141.319	151.045
141.314	0.003	141.514	3.589	141.502	0.918	141.53	2.141	141.83	10.869	141.54	22.307	141.571	44.356	141.543	75.132	141.877	110.953	141.559	150.87
141.554	0.003	141.754	3.547	141.742	0.922	141.77	2.116	142.071	10.825	141.78	22.23	141.811	44.308	141.783	75.068	142.117	110.846	141.8	150.696
141.793	0.003	141.994	3.513	141.982	0.924	142.011	2.095	142.31	10.781	142.021	22.161	142.051	44.264	142.023	75.009	142.357	110.738	142.039	150.522
142.033	0.003	142.234	3.513	142.222	0.925	142.251	2.069	142.551	10.742	142.261	22.102	142.291	44.219	142.263	74.947	142.597	110.633	142.28	150.35
142.274	0.003	142.474	3.513	142.462	0.926	142.491	2.043	142.79	10.709	142.5	22.055	142.531	44.179	142.503	74.888	142.838	110.53	142.519	150.184
142.514	0.003	142.714	3.513	142.703	0.93	142.731	2.021	143.031	10.682	142.741	22.021	142.771	44.137	142.743	74.834	143.077	110.428	142.759	150.02
142.754	0.003	142.954	3.513	142.942	0.935	142.971	2.002	143.27	10.658	142.98	22.021	143.011	44.098	142.983	74.781	143.317	110.331	143	149.855
142.994	0.003	143.194	3.525	143.182	0.941	143.21	1.981	143.511	10.638	143.22	22.021	143.25	44.062	143.223	74.73	143.557	110.234	143.239	149.689
143.234	0.004	143.434	3.548	143.422	0.95	143.45	1.966	143.75	10.615	143.46	22.021	143.491	44.034	143.463	74.683	143.797	110.138	143.479	149.531
143.474	0.004	143.674	3.572	143.662	0.954	143.69	1.946	143.99	10.6	143.7	22.021	143.731	44.001	143.703	74.638	144.037	110.048	143.72	149.372
143.714	0.004	143.914	3.603	143.902	0.956	143.931	1.931	144.231	10.589	143.94	22.032	143.971	43.973	143.943	74.596	144.278	109.963	143.959	149.219
143.954	0.004	144.153	3.636	144.142	0.96	144.171	1.916	144.47	10.581	144.181	22.055	144.211	43.95	144.183	74.555	144.518	109.876	144.2	149.067
144.194	0.004	144.394	3.673	144.382	0.973	144.411	1.907	144.711	10.571	144.42	22.086	144.451	43.932	144.423	74.518	144.758	109.791	144.439	148.922
144.433	0.004	144.634	3.71	144.622	0.983	144.651	1.894	144.951	10.568	144.661	22.121	144.691	43.913	144.663	74.479	144.998	109.711	144.68	148.777
144.674	0.004	144.875	3.745	144.862	0.991	144.891	1.887	145.191	10.566	144.9	22.163	144.931	43.901	144.903	74.442	145.238	109.637	144.919	148.634
144.914	0.004	145.114	3.783	145.103	1.003	145.13	1.886	145.431	10.565	145.142	22.209	145.172	43.89	145.143	74.407	145.477	109.565	145.159	148.495
145.154	0.004	145.354	3.82	145.342	1.016	145.371	1.884	145.671	10.565	145.381	22.257	145.412	43.881	145.383	74.38	145.718	109.494	145.4	148.359
145.394	0.004	145.594	3.854	145.582	1.033	145.61	1.883	145.911	10.564	145.621	22.307	145.651	43.876	145.623	74.361	145.957	109.426	145.639	148.233
145.634	0.004	145.834	3.885	145.822	1.046	145.851	1.882	146.151	10.562	145.861	22.356	145.891	43.872	145.863	74.339	146.197	109.353	145.88	148.109
145.874	0.004	146.074	3.912	146.062	1.055	146.091	1.882	146.391	10.555	146.101	22.4	146.131	43.865	146.103	74.317	146.438	109.279	146.12	147.987
146.114	0.004	146.314	3.932	146.303	1.056	146.331	1.882	146.63	10.549	146.34	22.437	146.371	43.855	146.343	74.29	146.678	109.209	146.359	147.861
146.354	0.004	146.554	3.949	146.543	1.057	146.571	1.882	146.871	10.544	146.581	22.475	146.611	43.845	146.583	74.265	146.917	109.139	146.6	147.733
146.593	0.004	146.794	3.966	146.782	1.062	146.81	1.882	147.111	10.538	146.82	22.513	146.851	43.837	146.823	74.242	147.158	109.073	146.839	147.606
146.834	0.004	147.034	3.979	147.023	1.064	147.051	1.882	147.351	10.53	147.061	22.544	147.091	43.83	147.064	74.219	147.398	109.008	147.08	147.484
147.074	0.004	147.274	3.99	147.262	1.068	147.291	1.882	147.591	10.522	147.302	22.573	147.331	43.821	147.304	74.192	147.637	108.942	147.32	147.37
147.314	0.004	147.514	4	147.503	1.069	147.531	1.882	147.83	10.514	147.541	22.598	147.571	43.813	147.543	74.168	147.877	108.878	147.56	147.257
147.554	0.004	147.754	4.004	147.743	1.072	147.77	1.882	148.071	10.504	147.78	22.622	147.812	43.806	147.783	74.144	148.117	108.812	147.8	147.145
147.794	0.004	147.995	4.004	147.983	1.073	148.011	1.882	148.311	10.493	148.021	22.645	148.052	43.796	148.024	74.12	148.358	108.749	148.039	147.034
148.034	0.004	148.234	4.004	148.222	1.076	148.251	1.882	148.551	10.488	148.26	22.67	148.291	43.791	148.264	74.097	148.598	108.69	148.28	146.923
148.274	0.004	148.475	4.004	148.462	1.081	148.491	1.882	148.791	10.482	148.501	22.695	148.532	43.788	148.503	74.075	148.838	108.634	148.52	146.818
148.514	0.004	148.714	4.004	148.703	1.087	148.731	1.882	149.031	10.474	148.741	22.717	148.771	43.786	148.744	74.055	149.078	108.58	148.76	146.719
148.753	0.004	148.955	4.004	148.943	1.093	148.97	1.881	149.271	10.468	148.981	22.737	149.011	43.783	148.984	74.035	149.317	108.525	149	146.621
148.994	0.004	149.194	3.999	149.182	1.096	149.21	1.88	149.512	10.457	149.22	22.752	149.251	43.779	149.224	74.016	149.557	108.468	149.239	146.524
149.234	0.004	149.435	3.987	149.422	1.1	149.45	1.88	149.751	10.443	149.461	22.758	149.492	43.774	149.464	73.991	149.797	108.408	149.48	146.424
149.474	0.004	149.674	3.97	149.663	1.105	149.691	1.882	149.991	10.427	149.701	22.758	149.732	43.769	149.703	73.961	150.038	108.345	149.72	146.319
149.714	0.004	149.914	3.951	149.903	1.107	149.93	1.882	150.231	10.414	149.941	22.758	149.972	43.761	149.943	73.931	150.278	108.284	149.96	146.213
149.953	0.004	150.154	3.934	150.142	1.111	150.171	1.883	150.472	10.404	150.181	22.758	150.212	43.755	150.184	73.903	150.517	108.229	150.2	146.108
150.194	0.004	150.394	3.918	150.382	1.117	150.411	1.884	150.71	10.397	150.42	22.758	150.451	43.75	150.423	73.879	150.758	108.171	150.44	146.007
150.434	0.004	150.634	3.902	150.623	1.126	150.65	1.888	150.951	10.387	150.661	22.755	150.691	43.743	150.663	73.86	150.998	108.115	150.679	145.909
150.674	0.003	150.874	3.887	150.863	1.132	150.891	1.893	151.191	10.377	150.9	22.751	150.932	43.736	150.904	73.837	151.237	108.06	150.92	145.812
150.914	0.003	151.114	3.869	151.102	1.132	151.13	1.896	151.431	10.365	151.141	22.747	151.171	43.727	151.144	73.81	151.478	108.004	151.16	145.714
151.154	0.003	151.355	3.845	151.343	1.133	151.37	1.9	151.671	10.359	151.381	22.741	151.412	43.715	151.384	73.781	151.718	107.945	151.4	145.614
151.394	0.003	151.594	3.819	151.583	1.134	151.611	1.905	151.911	10.352	151.621	22.734	151.652	43.702	151.623	73.753	151.958	107.888	151.64	145.514
151.634	0.003	151.834	3.795	151.822	1.135	151.85	1.911	152.151	10.344	151.86	22.727	151.892	43.695	151.864	73.728	152.197	107.836	151.879	145.413
151.874	0.003	152.074	3.775	152.063	1.136	152.091	1.915	152.391	10.338	152.101	22.718	152.132	43.688	152.103	73.702	152.438	107.785	152.119	145.312
152.114	0.003	152.315	3.758	152.302	1.139	152.331	1.922	152.631	10.33	152.341	22.712	152.371	43.682	152.344	73.679	152.678	107.734	152.36	145.218
152.354	0.003	152.555	3.736	152.543	1.145	152.571	1.927	152.871	10.321	152.581	22.706	152.612	43.679	152.583	73.658	152.918	107.681	152.6	145.127
152.594	0.003	152.795	3.717	152.783	1.155	152.81	1.932	153.111	10.313	152.821	22.697	152.852	43.679	152.824	73.639	153.158	107.631	152.84	145.035
152.834	0.003	153.034	3.695	153.022	1.158	153.051	1.937	153.351	10.308	153.061	22.687	153.092	43.678	153.064	73.618	153.398	107.584	153.08	144.942
153.074	0.003	153.274	3.677	153.263	1.162	153.291	1.946	153.591	10.302	153.301	22.681	153.332	43.678	153.303	73.595	153.637	107.534	153.32	144.851
153.313	0.003	153.515	3.663	153.502	1.167	153.531	1.953	153.831	10.298	153.541	22.671	153.572	43.672	153.543	73.572	153.878	107.488	153.56	144.757
153.555	0.003	153.754	3.645	153.743	1.172	153.771	1.959	154.071	10.293	153.782	22.659	153.811	43.668	153.784	73.553	154.118	107.438	153.8	144.667
153.794	0.003	153.994	3.623	153.983	1.178	154.011	1.965	154.311	10.29	154.021	22.644	154.051	43.661	154.023	73.531	154.358	107.392	154.04	144.576
154.034	0.003	154.235	3.606	154.222	1.187	154.251	1.973	154.551	10.283	154.261	22.633	154.292	43.661	154.264	73.516	154.598	107.346	154.279	144.485
154.274	0.003	154.474	3.593	154.463	1.193	154.49	1.985	154.791	10.277	154.501	22.625	154.532	43.657	154.503	73.501	154.838	107.299	154.52	144.396
154.515	0.002	154.714	3.579	154.702	1.196	154.731	1.992	155.031	10.272	154.741	22.613	154.772	43.653	154.743	73.484	155.078	107.249	154.76	144.306
154.754	0.002	154.954	3.559	154.943	1.2	154.971	2.002	155.271	10.269	154.98	22.605	155.011	43.65	154.984	73.468	155.317	107.196	154.999	144.213
154.994	0.002	155.194	3.538	155.183	1.208	155.211	2.014	155.511	10.261	155.221	22.598	155.252	43.648	155.225	73.451	155.558	107.142	155.24	144.12
155.234	0.002	155.435	3.514	155.422	1.208	155.451	2.026	155.751	10.253	155.461	22.585	155.492	43.638	155.464	73.428	155.798	107.086	155.48	144.025
155.475	0.002	155.674	3.49	155.663	1.209	155.691	2.036	155.991	10.246	155.701	22.572	155.732	43.628	155.703	73.404	156.038	107.031	155.72	143.929
155.715	0.002	155.915	3.47	155.903	1.209	155.931	2.042	156.231	10.242	155.941	22.556	155.971	43.62	155.944	73.383	156.278	106.975	155.96	143.834
155.954	0.002	156.154	3.448	156.142	1.21	156.17	2.048	156.471	10.235	156.181	22.544	156.211	43.614	156.184	73.363	156.518	106.917	156.2	143.743
156.194	0.002	156.395	3.428	156.383	1.21	156.411	2.054	156.711	10.224	156.421	22.531	156.451	43.607	156.424	73.341	156.758	106.86	156.44	143.649
156.434	0.002	156.635	3.409	156.623	1.209	156.652	2.057	156.951	10.214	156.661	22.517	156.692	43.602	156.665	73.32	156.998	106.807	156.68	143.555
156.674	0.002	156.874	3.388	156.863	1.209	156.891	2.059	157.191	10.201	156.901	22.501	156.931	43.594	156.904	73.298	157.238	106.75	156.92	143.459
156.914	0.002	157.115	3.361	157.103	1.209	157.131	2.061	157.431	10.192	157.141	22.486	157.172	43.581	157.144	73.271	157.478	106.69	157.16	143.361
157.155	0.002	157.354	3.332	157.343	1.206	157.371	2.062	157.671	10.182	157.381	22.47	157.412	43.568	157.384	73.244	157.718	106.626	157.4	143.26
157.394	0.002	157.595	3.302	157.582	1.201	157.611	2.062	157.911	10.17	157.622	22.455	157.652	43.554	157.624	73.219	157.958	106.562	157.64	143.16
157.634	0.002	157.835	3.275	157.823	1.199	157.851	2.062	158.151	10.157	157.861	22.432	157.892	43.538	157.864	73.19	158.198	106.498	157.88	143.06
157.874	0.002	158.074	3.247	158.062	1.197	158.091	2.062	158.391	10.147	158.101	22.409	158.132	43.522	158.103	73.163	158.438	106.437	158.12	142.958
158.114	0.002	158.315	3.226	158.303	1.193	158.332	2.062	158.631	10.138	158.341	22.388	158.372	43.509	158.344	73.139	158.678	106.378	158.36	142.862
158.354	0.002	158.555	3.199	158.543	1.188	158.571	2.057	158.871	10.129	158.582	22.367	158.612	43.497	158.584	73.117	158.919	106.321	158.6	142.764
158.594	0.002	158.795	3.172	158.783	1.188	158.812	2.057	159.111	10.121	158.821	22.348	158.853	43.485	158.824	73.096	159.158	106.261	158.84	142.666
158.834	0.002	159.034	3.145	159.023	1.187	159.051	2.057	159.351	10.112	159.061	22.329	159.091	43.467	159.063	73.07	159.398	106.205	159.08	142.57
159.075	0.002	159.275	3.117	159.262	1.181	159.291	2.057	159.591	10.107	159.301	22.31	159.332	43.448	159.303	73.044	159.638	106.151	159.32	142.474
159.314	0.002	159.514	3.091	159.502	1.181	159.531	2.057	159.832	10.103	159.541	22.293	159.572	43.437	159.543	73.021	159.878	106.095	159.56	142.378
159.554	0.002	159.754	3.065	159.743	1.181	159.771	2.057	160.072	10.1	159.782	22.277	159.813	43.425	159.784	72.997	160.118	106.04	159.8	142.281
159.794	0.002	159.995	3.041	159.983	1.181	160.011	2.062	160.311	10.094	160.021	22.262	160.052	43.416	160.024	72.975	160.36	105.983	160.04	142.185
160.035	0.002	160.235	3.018	160.222	1.181	160.251	2.07	160.551	10.087	160.261	22.247	160.292	43.406	160.263	72.953	160.598	105.927	160.28	142.091
160.274	0.002	160.474	2.999	160.463	1.181	160.491	2.072	160.791	10.081	160.501	22.233	160.532	43.394	160.504	72.934	160.838	105.87	160.52	142
160.514	0.002	160.715	2.978	160.703	1.183	160.731	2.072	161.031	10.074	160.741	22.217	160.772	43.381	160.744	72.913	161.078	105.815	160.76	141.908
160.754	0.002	160.955	2.952	160.943	1.184	160.971	2.072	161.271	10.065	160.981	22.199	161.012	43.367	160.984	72.887	161.318	105.762	161.001	141.81
160.995	0.002	161.194	2.925	161.182	1.185	161.212	2.073	161.511	10.059	161.222	22.182	161.252	43.355	161.224	72.861	161.558	105.714	161.24	141.715
161.235	0.002	161.435	2.904	161.423	1.185	161.451	2.078	161.751	10.053	161.461	22.167	161.493	43.348	161.465	72.843	161.798	105.661	161.48	141.628
161.474	0.002	161.675	2.882	161.663	1.186	161.691	2.084	161.992	10.051	161.701	22.15	161.732	43.341	161.704	72.825	162.038	105.606	161.72	141.541
161.715	0.002	161.914	2.859	161.903	1.186	161.931	2.084	162.232	10.045	161.942	22.132	161.972	43.331	161.944	72.805	162.278	105.55	161.96	141.45
161.954	0.002	162.155	2.837	162.143	1.186	162.171	2.084	162.472	10.036	162.181	22.114	162.212	43.326	162.184	72.782	162.518	105.492	162.2	141.354
162.195	0.002	162.395	2.811	162.383	1.186	162.412	2.084	162.711	10.024	162.421	22.095	162.452	43.32	162.424	72.759	162.758	105.433	162.44	141.257
162.435	0.002	162.635	2.787	162.623	1.186	162.651	2.084	162.952	10.015	162.661	22.077	162.692	43.313	162.664	72.733	162.998	105.377	162.68	141.161
162.674	0.002	162.875	2.76	162.863	1.18	162.891	2.077	163.191	10.006	162.902	22.059	162.932	43.302	162.904	72.704	163.238	105.324	162.92	141.064
162.915	0.002	163.114	2.735	163.103	1.176	163.131	2.077	163.432	9.996	163.141	22.043	163.172	43.293	163.144	72.677	163.478	105.27	163.16	140.972
163.155	0.002	163.355	2.712	163.343	1.172	163.371	2.074	163.671	9.979	163.382	22.025	163.411	43.286	163.384	72.652	163.718	105.21	163.4	140.881
163.394	0.002	163.595	2.688	163.583	1.164	163.611	2.069	163.911	9.968	163.622	22.002	163.652	43.281	163.624	72.62	163.958	105.154	163.641	140.785
163.635	0.002	163.834	2.664	163.822	1.161	163.851	2.068	164.151	9.958	163.862	21.978	163.892	43.281	163.864	72.59	164.198	105.099	163.881	140.69
163.874	0.002	164.075	2.644	164.063	1.16	164.091	2.068	164.392	9.948	164.102	21.958	164.132	43.281	164.104	72.562	164.438	105.042	164.121	140.6
164.115	0.002	164.315	2.622	164.302	1.158	164.331	2.068	164.631	9.942	164.341	21.936	164.372	43.281	164.344	72.531	164.678	104.989	164.36	140.506
164.354	0.002	164.554	2.602	164.543	1.154	164.571	2.066	164.872	9.936	164.581	21.918	164.612	43.281	164.584	72.505	164.918	104.935	164.6	140.411
164.595	0.002	164.795	2.58	164.783	1.151	164.811	2.066	165.111	9.928	164.821	21.899	164.852	43.281	164.824	72.478	165.158	104.883	164.841	140.318
164.834	0.001	165.035	2.559	165.023	1.15	165.052	2.066	165.351	9.918	165.062	21.882	165.092	43.282	165.064	72.451	165.398	104.826	165.08	140.228
165.074	0.001	165.274	2.535	165.263	1.15	165.291	2.066	165.592	9.906	165.302	21.858	165.332	43.283	165.305	72.423	165.638	104.767	165.32	140.132
165.315	0.001	165.515	2.511	165.503	1.15	165.531	2.061	165.831	9.891	165.542	21.832	165.573	43.285	165.544	72.395	165.878	104.708	165.561	140.038
165.554	0.001	165.755	2.487	165.743	1.15	165.771	2.054	166.072	9.882	165.781	21.807	165.812	43.285	165.784	72.366	166.118	104.654	165.801	139.942
165.795	0.001	165.995	2.468	165.983	1.151	166.011	2.051	166.312	9.876	166.022	21.786	166.053	43.284	166.024	72.345	166.359	104.602	166.041	139.852
166.034	0.001	166.234	2.454	166.223	1.153	166.251	2.051	166.552	9.866	166.261	21.766	166.293	43.283	166.264	72.325	166.598	104.55	166.281	139.767
166.275	0.001	166.475	2.433	166.463	1.153	166.491	2.048	166.792	9.855	166.502	21.746	166.532	43.282	166.504	72.299	166.838	104.497	166.52	139.676
166.514	0.001	166.715	2.407	166.702	1.153	166.731	2.045	167.031	9.844	166.742	21.725	166.772	43.279	166.745	72.276	167.078	104.439	166.76	139.585
166.754	0.001	166.955	2.383	166.943	1.155	166.971	2.043	167.271	9.83	166.982	21.701	167.012	43.279	166.985	72.252	167.318	104.381	167	139.488
166.995	0.001	167.195	2.359	167.183	1.155	167.211	2.043	167.512	9.82	167.221	21.679	167.252	43.273	167.224	72.225	167.558	104.321	167.241	139.388
167.235	0.001	167.435	2.335	167.424	1.155	167.451	2.043	167.751	9.81	167.462	21.656	167.492	43.271	167.464	72.198	167.798	104.265	167.481	139.292
167.475	0.001	167.675	2.311	167.663	1.155	167.691	2.043	167.992	9.802	167.702	21.63	167.732	43.269	167.704	72.169	168.039	104.21	167.72	139.196
167.715	0.001	167.915	2.29	167.903	1.155	167.931	2.043	168.231	9.793	167.942	21.608	167.972	43.267	167.944	72.141	168.278	104.149	167.961	139.1
167.955	0.001	168.155	2.272	168.143	1.16	168.171	2.042	168.472	9.783	168.182	21.588	168.213	43.262	168.184	72.115	168.519	104.094	168.2	139.005
168.195	0.001	168.395	2.256	168.383	1.165	168.412	2.042	168.711	9.777	168.421	21.57	168.454	43.26	168.424	72.091	168.758	104.045	168.441	138.914
168.434	0.001	168.635	2.243	168.623	1.168	168.651	2.042	168.951	9.77	168.662	21.556	168.692	43.259	168.664	72.069	168.998	103.992	168.681	138.828
168.675	0.001	168.875	2.225	168.863	1.168	168.892	2.042	169.192	9.761	168.902	21.535	168.932	43.257	168.904	72.046	169.238	103.933	168.921	138.74
168.915	0.001	169.115	2.204	169.103	1.168	169.132	2.042	169.432	9.75	169.141	21.511	169.172	43.248	169.145	72.016	169.479	103.875	169.161	138.648
169.154	0.001	169.355	2.181	169.343	1.168	169.371	2.039	169.672	9.741	169.382	21.487	169.412	43.236	169.384	71.985	169.718	103.819	169.401	138.55
169.396	0.001	169.595	2.164	169.583	1.168	169.611	2.038	169.911	9.734	169.622	21.461	169.653	43.222	169.624	71.956	169.959	103.765	169.641	138.453
169.635	0.002	169.835	2.151	169.824	1.168	169.851	2.038	170.152	9.725	169.861	21.44	169.893	43.216	169.864	71.929	170.198	103.709	169.88	138.362
169.874	0.002	170.075	2.14	170.063	1.166	170.091	2.037	170.392	9.714	170.102	21.417	170.133	43.208	170.105	71.903	170.44	103.653	170.121	138.27
170.115	0.002	170.315	2.12	170.303	1.164	170.332	2.037	170.632	9.701	170.342	21.392	170.372	43.192	170.344	71.876	170.678	103.593	170.36	138.175
170.354	0.002	170.555	2.097	170.543	1.159	170.572	2.036	170.872	9.686	170.582	21.367	170.612	43.175	170.585	71.849	170.919	103.525	170.601	138.079
170.595	0.002	170.795	2.073	170.784	1.154	170.812	2.032	171.111	9.67	170.821	21.342	170.852	43.154	170.824	71.822	171.159	103.459	170.84	137.978
170.835	0.002	171.035	2.05	171.023	1.143	171.052	2.029	171.352	9.664	171.062	21.313	171.092	43.136	171.065	71.791	171.398	103.404	171.081	137.875
171.074	0.002	171.275	2.034	171.263	1.139	171.291	2.029	171.592	9.654	171.302	21.288	171.332	43.127	171.305	71.762	171.638	103.348	171.321	137.779
171.315	0.002	171.515	2.018	171.503	1.137	171.531	2.029	171.832	9.639	171.543	21.264	171.572	43.115	171.544	71.735	171.879	103.286	171.561	137.681
171.555	0.002	171.755	1.998	171.743	1.133	171.771	2.029	172.072	9.627	171.782	21.237	171.813	43.095	171.784	71.704	172.119	103.226	171.8	137.577
171.795	0.002	171.995	1.982	171.983	1.125	172.012	2.029	172.312	9.616	172.022	21.213	172.053	43.081	172.024	71.675	172.359	103.168	172.041	137.477
172.035	0.002	172.235	1.97	172.223	1.121	172.251	2.033	172.552	9.602	172.262	21.192	172.293	43.069	172.265	71.648	172.599	103.109	172.28	137.382
172.274	0.002	172.475	1.957	172.463	1.114	172.492	2.033	172.792	9.585	172.502	21.169	172.532	43.055	172.505	71.616	172.839	103.049	172.521	137.283
172.515	0.002	172.715	1.941	172.703	1.106	172.732	2.033	173.031	9.566	172.742	21.141	172.773	43.037	172.744	71.586	173.079	102.987	172.761	137.181
172.755	0.002	172.955	1.918	172.943	1.098	172.971	2.033	173.272	9.55	172.981	21.109	173.013	43.011	172.984	71.553	173.318	102.931	173.001	137.074
172.994	0.002	173.195	1.895	173.183	1.091	173.211	2.033	173.511	9.531	173.222	21.082	173.253	42.988	173.225	71.52	173.559	102.872	173.24	136.966
173.235	0.002	173.435	1.874	173.423	1.078	173.452	2.027	173.752	9.514	173.461	21.054	173.493	42.962	173.465	71.48	173.799	102.813	173.481	136.855
173.475	0.002	173.675	1.853	173.663	1.064	173.692	2.019	173.992	9.494	173.702	21.025	173.733	42.94	173.705	71.44	174.039	102.754	173.721	136.746
173.715	0.002	173.915	1.829	173.903	1.052	173.931	2.012	174.231	9.471	173.942	20.993	173.973	42.918	173.945	71.406	174.278	102.693	173.961	136.642
173.955	0.002	174.155	1.801	174.143	1.039	174.172	1.999	174.472	9.453	174.182	20.96	174.213	42.894	174.185	71.376	174.519	102.63	174.201	136.538
174.194	0.002	174.395	1.777	174.383	1.024	174.412	1.985	174.711	9.436	174.422	20.93	174.452	42.871	174.425	71.345	174.759	102.568	174.44	136.434
174.434	0.002	174.635	1.757	174.623	1.01	174.652	1.974	174.952	9.419	174.662	20.901	174.693	42.851	174.665	71.312	174.998	102.51	174.681	136.328
174.675	0.002	174.875	1.733	174.863	0.997	174.892	1.965	175.192	9.398	174.903	20.875	174.932	42.833	174.905	71.277	175.239	102.451	174.921	136.222
174.915	0.002	175.115	1.704	175.103	0.987	175.131	1.956	175.432	9.377	175.142	20.849	175.173	42.809	175.145	71.24	175.479	102.392	175.16	136.113
175.155	0.002	175.355	1.674	175.344	0.977	175.372	1.948	175.672	9.361	175.382	20.821	175.412	42.786	175.385	71.21	175.718	102.334	175.401	136.005
175.395	0.002	175.595	1.648	175.583	0.967	175.612	1.942	175.912	9.345	175.622	20.791	175.653	42.761	175.625	71.181	175.959	102.273	175.64	135.898
175.635	0.002	175.835	1.624	175.823	0.957	175.852	1.938	176.152	9.336	175.862	20.765	175.893	42.737	175.864	71.151	176.199	102.215	175.881	135.791
175.875	0.002	176.075	1.597	176.064	0.949	176.092	1.93	176.393	9.327	176.102	20.74	176.134	42.713	176.105	71.121	176.439	102.158	176.121	135.685
176.115	0.002	176.315	1.574	176.303	0.943	176.332	1.924	176.632	9.318	176.342	20.719	176.373	42.697	176.344	71.098	176.679	102.1	176.361	135.582
176.355	0.002	176.555	1.553	176.544	0.941	176.572	1.916	176.872	9.312	176.582	20.699	176.613	42.678	176.585	71.075	176.919	102.048	176.601	135.475
176.594	0.002	176.795	1.533	176.784	0.941	176.812	1.911	177.112	9.311	176.822	20.685	176.853	42.663	176.825	71.053	177.159	102	176.841	135.376
176.835	0.002	177.035	1.519	177.024	0.941	177.052	1.902	177.351	9.311	177.063	20.674	177.093	42.649	177.065	71.032	177.398	101.95	177.081	135.283
177.075	0.002	177.275	1.503	177.264	0.941	177.292	1.894	177.592	9.309	177.302	20.662	177.332	42.636	177.305	71.008	177.639	101.898	177.321	135.19
177.314	0.002	177.515	1.488	177.503	0.941	177.532	1.889	177.832	9.306	177.542	20.65	177.573	42.621	177.545	70.99	177.879	101.846	177.561	135.097
177.554	0.002	177.755	1.472	177.743	0.945	177.771	1.883	178.072	9.299	177.783	20.639	177.813	42.605	177.785	70.973	178.118	101.791	177.801	135.003
177.795	0.002	177.995	1.453	177.984	0.947	178.012	1.87	178.312	9.297	178.022	20.628	178.053	42.588	178.024	70.95	178.359	101.738	178.042	134.904
178.035	0.002	178.235	1.44	178.223	0.948	178.251	1.863	178.552	9.294	178.262	20.617	178.293	42.577	178.265	70.925	178.599	101.685	178.281	134.806
178.275	0.002	178.476	1.427	178.463	0.949	178.491	1.852	178.792	9.293	178.502	20.607	178.532	42.563	178.505	70.897	178.839	101.638	178.521	134.709
178.515	0.002	178.715	1.416	178.703	0.95	178.732	1.844	179.032	9.292	178.742	20.599	178.773	42.552	178.745	70.874	179.08	101.592	178.761	134.615
178.754	0.002	178.955	1.405	178.943	0.951	178.972	1.837	179.272	9.292	178.982	20.59	179.013	42.541	178.985	70.85	179.319	101.544	179.001	134.519
178.995	0.002	179.195	1.396	179.184	0.951	179.211	1.829	179.512	9.291	179.222	20.581	179.252	42.526	179.226	70.826	179.558	101.494	179.241	134.424
179.235	0.002	179.436	1.383	179.423	0.951	179.452	1.824	179.752	9.291	179.462	20.57	179.493	42.508	179.465	70.801	179.799	101.443	179.481	134.331
179.475	0.002	179.675	1.371	179.664	0.951	179.691	1.82	179.993	9.291	179.702	20.562	179.733	42.493	179.704	70.778	180.039	101.395	179.721	134.24
179.715	0.002	179.915	1.357	179.903	0.952	179.932	1.812	180.231	9.291	179.943	20.553	179.973	42.477	179.945	70.751	180.279	101.349	179.962	134.148
179.955	0.002	180.156	1.346	180.143	0.952	180.172	1.811	180.472	9.291	180.182	20.542	180.213	42.464	180.185	70.725	180.519	101.298	180.201	134.057
180.195	0.002	180.395	1.334	180.383	0.954	180.412	1.811	180.712	9.292	180.423	20.529	180.453	42.447	180.424	70.696	180.759	101.252	180.441	133.963
180.435	0.002	180.635	1.325	180.624	0.957	180.652	1.811	180.952	9.294	180.663	20.521	180.693	42.427	180.665	70.67	180.999	101.207	180.681	133.874
180.675	0.002	180.875	1.32	180.864	0.961	180.892	1.811	181.192	9.295	180.902	20.518	180.932	42.414	180.904	70.646	181.239	101.165	180.922	133.788
180.915	0.002	181.115	1.315	181.104	0.966	181.131	1.811	181.432	9.295	181.142	20.512	181.173	42.404	181.145	70.621	181.479	101.115	181.161	133.7
181.155	0.002	181.356	1.308	181.344	0.967	181.372	1.812	181.672	9.297	181.382	20.502	181.413	42.388	181.386	70.592	181.72	101.067	181.401	133.609
181.395	0.002	181.595	1.304	181.583	0.967	181.612	1.812	181.912	9.3	181.623	20.491	181.653	42.37	181.625	70.565	181.959	101.022	181.641	133.52
181.635	0.002	181.835	1.302	181.824	0.972	181.852	1.814	182.153	9.3	181.862	20.481	181.893	42.359	181.864	70.537	182.198	100.976	181.882	133.433
181.875	0.002	182.076	1.293	182.064	0.976	182.091	1.814	182.392	9.301	182.102	20.474	182.133	42.349	182.105	70.515	182.439	100.928	182.121	133.347
182.115	0.002	182.315	1.282	182.303	0.978	182.332	1.814	182.632	9.301	182.343	20.464	182.373	42.337	182.345	70.488	182.679	100.88	182.361	133.26
182.355	0.002	182.555	1.274	182.544	0.984	182.571	1.815	182.872	9.302	182.582	20.456	182.613	42.327	182.585	70.462	182.919	100.831	182.601	133.175
182.595	0.002	182.796	1.269	182.784	0.989	182.812	1.815	183.112	9.302	182.823	20.446	182.853	42.314	182.825	70.437	183.159	100.78	182.842	133.089
182.835	0.002	183.036	1.264	183.024	0.991	183.052	1.819	183.352	9.302	183.062	20.434	183.093	42.3	183.065	70.41	183.399	100.733	183.082	133.005
183.075	0.002	183.276	1.262	183.264	0.994	183.292	1.823	183.592	9.302	183.303	20.425	183.333	42.285	183.305	70.386	183.639	100.687	183.321	132.92
183.315	0.002	183.515	1.259	183.503	0.997	183.532	1.829	183.832	9.302	183.543	20.419	183.573	42.275	183.545	70.362	183.879	100.641	183.561	132.837
183.555	0.002	183.756	1.253	183.744	0.997	183.772	1.834	184.072	9.302	183.783	20.41	183.813	42.263	183.784	70.338	184.119	100.596	183.801	132.747
183.795	0.002	183.995	1.25	183.984	0.997	184.011	1.834	184.312	9.302	184.023	20.405	184.053	42.251	184.025	70.311	184.359	100.543	184.041	132.661
184.035	0.002	184.236	1.24	184.224	0.997	184.252	1.834	184.552	9.297	184.263	20.394	184.293	42.232	184.265	70.28	184.599	100.491	184.281	132.57
184.275	0.002	184.476	1.224	184.464	0.997	184.492	1.834	184.792	9.286	184.502	20.379	184.533	42.213	184.505	70.247	184.839	100.438	184.521	132.473
184.515	0.002	184.715	1.209	184.704	0.993	184.732	1.834	185.032	9.274	184.742	20.363	184.773	42.197	184.745	70.221	185.079	100.382	184.761	132.38
184.755	0.002	184.956	1.194	184.944	0.985	184.972	1.829	185.272	9.261	184.982	20.341	185.013	42.176	184.985	70.19	185.32	100.324	185.002	132.282
184.995	0.002	185.196	1.174	185.184	0.977	185.213	1.824	185.512	9.246	185.222	20.32	185.253	42.154	185.225	70.153	185.559	100.269	185.241	132.183
185.235	0.002	185.436	1.152	185.424	0.968	185.452	1.819	185.752	9.231	185.463	20.299	185.493	42.131	185.465	70.118	185.799	100.211	185.481	132.085
185.475	0.002	185.675	1.133	185.663	0.963	185.692	1.815	185.993	9.217	185.703	20.281	185.733	42.109	185.705	70.083	186.04	100.154	185.721	131.986
185.715	0.002	185.916	1.114	185.904	0.953	185.932	1.81	186.233	9.205	185.942	20.261	185.973	42.085	185.946	70.046	186.28	100.098	185.962	131.887
185.956	0.002	186.155	1.096	186.143	0.944	186.172	1.808	186.472	9.191	186.183	20.243	186.213	42.065	186.185	70.014	186.52	100.039	186.202	131.789
186.195	0.002	186.396	1.078	186.384	0.937	186.412	1.808	186.712	9.174	186.423	20.225	186.453	42.04	186.425	69.98	186.759	99.98	186.442	131.692
186.435	0.002	186.635	1.057	186.624	0.927	186.653	1.804	186.952	9.159	186.662	20.202	186.693	42.013	186.665	69.944	186.999	99.923	186.681	131.594
186.675	0.002	186.876	1.037	186.864	0.92	186.892	1.802	187.192	9.146	186.903	20.18	186.933	41.989	186.905	69.914	187.24	99.867	186.922	131.499
186.915	0.002	187.115	1.018	187.104	0.914	187.132	1.798	187.432	9.132	187.142	20.16	187.174	41.965	187.145	69.885	187.479	99.807	187.161	131.403
187.155	0.002	187.355	0.996	187.344	0.907	187.372	1.791	187.673	9.123	187.383	20.138	187.413	41.941	187.386	69.855	187.719	99.751	187.402	131.304
187.395	0.002	187.596	0.973	187.584	0.902	187.612	1.791	187.912	9.115	187.623	20.116	187.653	41.92	187.625	69.826	187.96	99.7	187.642	131.21
187.635	0.002	187.835	0.956	187.824	0.902	187.853	1.791	188.152	9.109	187.862	20.103	187.893	41.902	187.865	69.797	188.199	99.65	187.882	131.121
187.875	0.002	188.076	0.945	188.063	0.902	188.092	1.791	188.393	9.104	188.103	20.091	188.134	41.884	188.105	69.774	188.439	99.603	188.122	131.032
188.115	0.002	188.316	0.937	188.303	0.902	188.332	1.791	188.632	9.099	188.343	20.082	188.374	41.867	188.346	69.753	188.679	99.552	188.362	130.945
188.356	0.002	188.556	0.928	188.544	0.902	188.572	1.793	188.873	9.092	188.583	20.072	188.613	41.852	188.585	69.729	188.92	99.501	188.601	130.859
188.596	0.002	188.796	0.916	188.784	0.907	188.812	1.793	189.112	9.087	188.823	20.06	188.853	41.837	188.825	69.703	189.159	99.451	188.842	130.772
188.835	0.002	189.036	0.908	189.024	0.91	189.052	1.793	189.352	9.082	189.062	20.05	189.093	41.825	189.065	69.681	189.399	99.401	189.082	130.686
189.075	0.002	189.276	0.903	189.264	0.912	189.292	1.793	189.592	9.077	189.303	20.046	189.333	41.811	189.306	69.663	189.639	99.352	189.321	130.6
189.315	0.002	189.516	0.896	189.504	0.919	189.532	1.793	189.832	9.066	189.543	20.039	189.574	41.798	189.545	69.643	189.88	99.303	189.562	130.515
189.555	0.002	189.755	0.886	189.744	0.919	189.772	1.793	190.072	9.055	189.783	20.03	189.813	41.786	189.786	69.622	190.12	99.253	189.802	130.427
189.796	0.002	189.995	0.876	189.984	0.919	190.012	1.793	190.312	9.047	190.022	20.018	190.053	41.774	190.025	69.597	190.359	99.198	190.042	130.341
190.035	0.002	190.235	0.864	190.224	0.921	190.252	1.786	190.553	9.035	190.263	20.008	190.293	41.757	190.266	69.573	190.6	99.141	190.282	130.254
190.275	0.002	190.476	0.851	190.464	0.921	190.492	1.778	190.792	9.02	190.502	19.993	190.534	41.738	190.506	69.546	190.84	99.084	190.521	130.162
190.516	0.002	190.716	0.841	190.704	0.923	190.732	1.772	191.033	9.006	190.743	19.98	190.774	41.719	190.745	69.518	191.08	99.027	190.762	130.067
190.755	0.002	190.956	0.832	190.944	0.923	190.972	1.772	191.272	8.998	190.983	19.968	191.014	41.7	190.986	69.492	191.32	98.971	191.002	129.973
190.995	0.002	191.196	0.822	191.184	0.923	191.212	1.772	191.512	8.993	191.223	19.956	191.253	41.683	191.225	69.465	191.559	98.921	191.242	129.88
191.235	0.002	191.435	0.815	191.424	0.923	191.452	1.772	191.752	8.991	191.463	19.95	191.493	41.669	191.466	69.442	191.8	98.876	191.482	129.789
191.476	0.002	191.676	0.814	191.664	0.93	191.692	1.772	191.993	8.986	191.702	19.946	191.733	41.659	191.706	69.423	192.04	98.829	191.722	129.704
191.716	0.002	191.916	0.813	191.903	0.938	191.932	1.773	192.232	8.981	191.942	19.939	191.974	41.651	191.945	69.41	192.279	98.781	191.961	129.621
191.956	0.002	192.155	0.813	192.144	0.946	192.172	1.776	192.473	8.973	192.182	19.931	192.213	41.643	192.186	69.394	192.52	98.734	192.202	129.539
192.195	0.001	192.396	0.81	192.384	0.952	192.412	1.778	192.713	8.963	192.423	19.923	192.454	41.634	192.425	69.374	192.76	98.683	192.442	129.457
192.436	0.001	192.636	0.81	192.624	0.958	192.653	1.781	192.952	8.955	192.663	19.912	192.693	41.619	192.666	69.352	193	98.636	192.682	129.372
192.675	0.001	192.876	0.81	192.864	0.963	192.893	1.786	193.192	8.948	192.903	19.9	192.934	41.607	192.905	69.331	193.24	98.593	192.921	129.289
192.916	0.001	193.116	0.81	193.104	0.971	193.132	1.791	193.433	8.947	193.143	19.889	193.173	41.598	193.146	69.314	193.48	98.553	193.162	129.207
193.155	0.001	193.356	0.81	193.344	0.977	193.372	1.801	193.673	8.947	193.383	19.884	193.414	41.594	193.385	69.296	193.719	98.513	193.401	129.126
193.395	0.001	193.596	0.813	193.584	0.986	193.612	1.811	193.912	8.945	193.623	19.882	193.654	41.59	193.625	69.282	193.96	98.473	193.642	129.049
193.636	0.001	193.835	0.817	193.823	0.993	193.852	1.82	194.152	8.938	193.863	19.881	193.894	41.586	193.866	69.268	194.199	98.43	193.882	128.978
193.876	0.001	194.076	0.824	194.064	1.002	194.092	1.826	194.392	8.931	194.103	19.881	194.134	41.58	194.106	69.255	194.439	98.388	194.122	128.907
194.115	0.001	194.315	0.832	194.304	1.01	194.333	1.826	194.633	8.925	194.343	19.876	194.374	41.572	194.345	69.241	194.68	98.347	194.361	128.835
194.355	0.001	194.556	0.838	194.544	1.016	194.572	1.826	194.873	8.922	194.583	19.869	194.613	41.563	194.586	69.223	194.92	98.307	194.602	128.762
194.596	0.001	194.796	0.844	194.784	1.02	194.812	1.826	195.112	8.914	194.824	19.862	194.854	41.556	194.825	69.206	195.16	98.264	194.842	128.689
194.836	0.001	195.036	0.846	195.024	1.025	195.053	1.826	195.352	8.903	195.063	19.858	195.093	41.545	195.066	69.19	195.4	98.222	195.082	128.615
195.075	0.001	195.276	0.849	195.264	1.03	195.292	1.826	195.593	8.902	195.303	19.851	195.334	41.53	195.306	69.167	195.639	98.184	195.322	128.539
195.315	0.001	195.516	0.853	195.504	1.039	195.532	1.823	195.832	8.901	195.543	19.849	195.574	41.521	195.546	69.151	195.88	98.151	195.562	128.467
195.555	0.001	195.755	0.862	195.745	1.049	195.773	1.823	196.073	8.898	195.783	19.848	195.813	41.512	195.786	69.137	196.12	98.11	195.802	128.398
195.795	0.001	195.996	0.866	195.984	1.062	196.013	1.823	196.313	8.888	196.023	19.846	196.054	41.498	196.025	69.122	196.36	98.066	196.042	128.331
196.036	0.001	196.236	0.866	196.224	1.065	196.252	1.823	196.554	8.876	196.263	19.838	196.293	41.481	196.266	69.104	196.599	98.021	196.282	128.256
196.275	0.001	196.475	0.867	196.464	1.066	196.493	1.823	196.792	8.87	196.503	19.829	196.534	41.461	196.505	69.085	196.84	97.977	196.522	128.18
196.515	0.001	196.716	0.867	196.704	1.07	196.733	1.826	197.033	8.867	196.743	19.82	196.774	41.443	196.746	69.062	197.08	97.932	196.762	128.104
196.755	0.001	196.955	0.868	196.944	1.075	196.973	1.826	197.272	8.867	196.983	19.812	197.014	41.43	196.986	69.041	197.32	97.888	197.001	128.033
196.996	0.001	197.196	0.868	197.184	1.078	197.213	1.833	197.512	8.866	197.223	19.807	197.254	41.417	197.226	69.017	197.559	97.847	197.242	127.962
197.235	0.001	197.436	0.869	197.424	1.086	197.452	1.844	197.752	8.858	197.463	19.8	197.493	41.406	197.466	68.993	197.8	97.805	197.481	127.894
197.475	0.001	197.676	0.872	197.664	1.091	197.692	1.852	197.993	8.852	197.703	19.788	197.734	41.393	197.706	68.971	198.04	97.764	197.722	127.821
197.716	0.001	197.916	0.878	197.905	1.097	197.932	1.86	198.233	8.846	197.943	19.784	197.974	41.383	197.946	68.953	198.279	97.723	197.962	127.75
197.956	0.001	198.156	0.884	198.144	1.105	198.173	1.868	198.473	8.837	198.184	19.78	198.214	41.369	198.186	68.934	198.52	97.677	198.203	127.678
198.196	0.001	198.396	0.884	198.384	1.109	198.412	1.872	198.713	8.825	198.423	19.772	198.454	41.353	198.425	68.911	198.76	97.631	198.441	127.605
198.435	0.001	198.635	0.885	198.624	1.111	198.652	1.873	198.953	8.814	198.664	19.764	198.694	41.338	198.666	68.887	199	97.586	198.682	127.527
198.676	0.001	198.877	0.885	198.864	1.113	198.893	1.877	199.192	8.805	198.903	19.76	198.934	41.323	198.906	68.866	199.24	97.543	198.922	127.453
198.916	0.001	199.116	0.885	199.104	1.114	199.132	1.88	199.433	8.801	199.144	19.75	199.174	41.308	199.146	68.844	199.48	97.501	199.162	127.378
199.155	0.001	199.355	0.885	199.344	1.118	199.372	1.884	199.673	8.796	199.383	19.742	199.414	41.295	199.386	68.824	199.72	97.461	199.402	127.302
199.396	0.001	199.595	0.885	199.585	1.121	199.613	1.887	199.913	8.795	199.623	19.737	199.654	41.286	199.626	68.805	199.96	97.421	199.642	127.228
199.636	0.001	199.836	0.885	199.824	1.13	199.852	1.894	200.153	8.788	199.863	19.736	199.894	41.271	199.866	68.788	200.2	97.38	199.882	127.162
199.876	0.001	200.077	0.885	200.064	1.138	200.092	1.901	200.393	8.774	200.103	19.729	200.134	41.252	200.106	68.769	200.44	97.33	200.122	127.089
200.116	0.001	200.316	0.885	200.304	1.138	200.333	1.902	200.632	8.758	200.343	19.718	200.373	41.231	200.345	68.744	200.68	97.283	200.362	127.008
200.356	0.001	200.556	0.881	200.544	1.14	200.573	1.902	200.872	8.742	200.583	19.706	200.614	41.209	200.586	68.715	200.919	97.239	200.602	126.927
200.596	0	200.796	0.877	200.784	1.141	200.813	1.906	201.113	8.722	200.823	19.696	200.854	41.191	200.826	68.689	201.16	97.192	200.842	126.852
200.836	0.001	201.036	0.869	201.024	1.141	201.052	1.907	201.352	8.71	201.064	19.68	201.094	41.169	201.066	68.662	201.4	97.146	201.082	126.777
201.076	0.001	201.276	0.863	201.264	1.141	201.292	1.907	201.592	8.7	201.304	19.67	201.333	41.149	201.305	68.636	201.64	97.104	201.322	126.706
201.315	0.001	201.516	0.857	201.505	1.142	201.533	1.907	201.833	8.687	201.544	19.667	201.574	41.13	201.546	68.615	201.88	97.059	201.562	126.64
201.555	0.001	201.756	0.848	201.744	1.143	201.773	1.907	202.072	8.674	201.783	19.662	201.814	41.108	201.786	68.59	202.12	97.019	201.802	126.572
201.796	0.001	201.996	0.839	201.984	1.143	202.012	1.906	202.313	8.659	202.023	19.651	202.054	41.088	202.026	68.56	202.36	96.973	202.042	126.5
202.036	0	202.236	0.833	202.225	1.143	202.253	1.904	202.553	8.642	202.263	19.64	202.294	41.066	202.265	68.535	202.6	96.93	202.282	126.429
202.276	0	202.476	0.829	202.465	1.143	202.493	1.904	202.793	8.63	202.504	19.63	202.534	41.045	202.506	68.51	202.84	96.889	202.522	126.357
202.516	0.001	202.716	0.826	202.704	1.143	202.733	1.903	203.033	8.619	202.743	19.624	202.774	41.027	202.746	68.488	203.079	96.848	202.762	126.287
202.756	0.001	202.956	0.824	202.945	1.143	202.973	1.902	203.272	8.612	202.983	19.621	203.014	41.013	202.985	68.466	203.32	96.809	203.002	126.218
202.996	0.001	203.196	0.822	203.185	1.143	203.213	1.902	203.513	8.607	203.223	19.613	203.254	40.994	203.226	68.446	203.56	96.77	203.242	126.146
203.236	0.001	203.437	0.819	203.424	1.143	203.452	1.901	203.753	8.6	203.464	19.601	203.494	40.98	203.466	68.424	203.8	96.727	203.482	126.08
203.476	0.001	203.677	0.816	203.664	1.143	203.693	1.901	203.993	8.596	203.704	19.594	203.734	40.964	203.706	68.405	204.039	96.685	203.722	126.015
203.716	0	203.916	0.816	203.905	1.142	203.932	1.901	204.232	8.594	203.943	19.588	203.974	40.946	203.946	68.381	204.28	96.643	203.962	125.949
203.956	0	204.157	0.812	204.145	1.142	204.172	1.901	204.472	8.586	204.184	19.582	204.214	40.931	204.186	68.363	204.52	96.596	204.202	125.882
204.196	0	204.396	0.805	204.385	1.142	204.413	1.901	204.713	8.581	204.424	19.57	204.454	40.913	204.425	68.341	204.76	96.554	204.442	125.81
204.435	0	204.636	0.798	204.624	1.144	204.653	1.901	204.953	8.575	204.663	19.555	204.694	40.899	204.666	68.32	205	96.513	204.682	125.735
204.676	0	204.876	0.794	204.865	1.144	204.893	1.901	205.193	8.574	204.904	19.547	204.934	40.886	204.906	68.3	205.24	96.476	204.922	125.663
204.917	0	205.116	0.789	205.105	1.144	205.132	1.904	205.433	8.572	205.144	19.539	205.174	40.873	205.146	68.281	205.48	96.44	205.162	125.597
205.156	0	205.356	0.782	205.344	1.145	205.373	1.909	205.673	8.571	205.384	19.529	205.414	40.864	205.386	68.264	205.72	96.406	205.402	125.532
205.396	0	205.596	0.778	205.584	1.146	205.613	1.915	205.912	8.57	205.624	19.522	205.654	40.857	205.626	68.248	205.96	96.371	205.642	125.465
205.636	0	205.836	0.778	205.824	1.148	205.852	1.92	206.153	8.567	205.863	19.517	205.894	40.851	205.866	68.233	206.2	96.333	205.883	125.4
205.876	0	206.076	0.776	206.065	1.148	206.093	1.925	206.393	8.563	206.104	19.51	206.134	40.84	206.107	68.218	206.44	96.294	206.123	125.336
206.116	0	206.316	0.773	206.304	1.149	206.333	1.93	206.633	8.56	206.344	19.502	206.374	40.831	206.346	68.203	206.68	96.258	206.362	125.271
206.356	0	206.557	0.772	206.545	1.15	206.573	1.934	206.873	8.555	206.583	19.495	206.614	40.824	206.587	68.188	206.921	96.217	206.602	125.209
206.596	0	206.796	0.769	206.785	1.151	206.813	1.941	207.113	8.546	206.823	19.486	206.854	40.819	206.826	68.171	207.16	96.178	206.842	125.147
206.836	0	207.037	0.764	207.025	1.151	207.053	1.948	207.353	8.54	207.064	19.474	207.094	40.81	207.066	68.152	207.4	96.14	207.083	125.078
207.076	0	207.277	0.756	207.265	1.151	207.293	1.956	207.593	8.534	207.303	19.465	207.334	40.8	207.306	68.135	207.64	96.104	207.323	125.007
207.316	0	207.516	0.752	207.505	1.151	207.533	1.967	207.833	8.532	207.545	19.462	207.574	40.794	207.546	68.119	207.88	96.069	207.562	124.939
207.556	0	207.756	0.751	207.744	1.151	207.773	1.978	208.073	8.527	207.784	19.462	207.814	40.79	207.787	68.107	208.12	96.027	207.802	124.879
207.796	0	207.996	0.745	207.985	1.151	208.012	1.988	208.313	8.519	208.024	19.456	208.055	40.779	208.027	68.09	208.36	95.987	208.042	124.815
208.036	0	208.236	0.738	208.224	1.145	208.253	1.994	208.554	8.512	208.263	19.449	208.294	40.77	208.266	68.069	208.6	95.946	208.283	124.75
208.276	0	208.477	0.733	208.465	1.144	208.493	2.002	208.793	8.509	208.504	19.441	208.534	40.76	208.506	68.053	208.84	95.903	208.522	124.686
208.516	0	208.716	0.731	208.704	1.144	208.733	2.01	209.033	8.508	208.744	19.435	208.774	40.753	208.747	68.037	209.08	95.864	208.763	124.621
208.756	0	208.957	0.731	208.945	1.142	208.973	2.02	209.273	8.508	208.983	19.435	209.015	40.753	208.986	68.023	209.32	95.831	209.002	124.563
208.996	0	209.196	0.728	209.185	1.142	209.213	2.03	209.513	8.507	209.224	19.434	209.254	40.752	209.227	68.007	209.56	95.797	209.242	124.504
209.236	0	209.437	0.728	209.424	1.14	209.453	2.036	209.753	8.506	209.464	19.433	209.494	40.75	209.466	67.988	209.8	95.762	209.483	124.441
209.476	0	209.676	0.728	209.665	1.14	209.693	2.039	209.993	8.502	209.704	19.43	209.734	40.744	209.707	67.971	210.041	95.72	209.722	124.375
209.716	0	209.916	0.727	209.905	1.142	209.933	2.04	210.233	8.497	209.944	19.423	209.975	40.737	209.947	67.95	210.28	95.678	209.963	124.305
209.956	0	210.157	0.727	210.144	1.142	210.173	2.041	210.473	8.495	210.184	19.418	210.214	40.732	210.186	67.932	210.52	95.637	210.203	124.241
210.196	0	210.396	0.727	210.385	1.142	210.413	2.044	210.713	8.494	210.424	19.414	210.454	40.726	210.426	67.913	210.761	95.6	210.442	124.175
210.436	0	210.637	0.725	210.625	1.142	210.653	2.05	210.954	8.491	210.664	19.412	210.694	40.723	210.666	67.896	211.001	95.561	210.682	124.111
210.676	0.001	210.876	0.724	210.865	1.141	210.892	2.054	211.193	8.484	210.903	19.408	210.935	40.722	210.907	67.875	211.241	95.52	210.923	124.039
210.916	0.001	211.117	0.723	211.105	1.14	211.133	2.056	211.433	8.479	211.144	19.403	211.174	40.716	211.146	67.855	211.481	95.485	211.162	123.967
211.156	0.001	211.357	0.719	211.345	1.14	211.373	2.057	211.673	8.472	211.384	19.402	211.414	40.709	211.387	67.839	211.72	95.45	211.403	123.898
211.396	0.001	211.596	0.718	211.585	1.141	211.612	2.061	211.913	8.467	211.623	19.401	211.654	40.704	211.627	67.821	211.96	95.406	211.642	123.83
211.636	0.001	211.836	0.714	211.825	1.141	211.852	2.063	212.153	8.465	211.864	19.399	211.895	40.695	211.866	67.799	212.201	95.358	211.883	123.76
211.876	0.001	212.077	0.708	212.064	1.141	212.093	2.066	212.393	8.465	212.104	19.398	212.135	40.684	212.106	67.778	212.44	95.318	212.123	123.692
212.116	0.001	212.316	0.703	212.305	1.141	212.333	2.066	212.633	8.465	212.344	19.398	212.374	40.678	212.347	67.759	212.681	95.278	212.363	123.626
212.356	0.001	212.557	0.703	212.545	1.141	212.573	2.072	212.873	8.464	212.583	19.398	212.615	40.674	212.587	67.745	212.92	95.238	212.603	123.56
212.596	0.001	212.796	0.702	212.785	1.142	212.813	2.075	213.113	8.464	212.824	19.397	212.855	40.671	212.826	67.73	213.161	95.203	212.842	123.494
212.836	0.001	213.036	0.701	213.025	1.143	213.053	2.082	213.353	8.465	213.064	19.395	213.094	40.67	213.066	67.712	213.4	95.163	213.083	123.429
213.076	0.001	213.277	0.701	213.265	1.143	213.293	2.085	213.593	8.465	213.304	19.392	213.334	40.662	213.307	67.693	213.64	95.123	213.322	123.364
213.317	0.001	213.517	0.701	213.504	1.143	213.533	2.088	213.833	8.465	213.544	19.39	213.574	40.651	213.546	67.677	213.881	95.086	213.562	123.299
213.556	0.001	213.756	0.701	213.744	1.144	213.772	2.092	214.073	8.465	213.784	19.39	213.814	40.646	213.786	67.661	214.12	95.054	213.802	123.237
213.796	0.001	213.997	0.701	213.985	1.146	214.013	2.101	214.313	8.472	214.024	19.39	214.055	40.645	214.027	67.647	214.36	95.021	214.043	123.179
214.036	0.001	214.236	0.701	214.224	1.156	214.253	2.114	214.553	8.478	214.265	19.39	214.294	40.645	214.266	67.636	214.601	94.986	214.283	123.124
214.276	0.001	214.476	0.707	214.465	1.162	214.493	2.123	214.793	8.482	214.504	19.39	214.535	40.643	214.506	67.622	214.84	94.958	214.523	123.065
214.516	0.001	214.717	0.713	214.705	1.166	214.733	2.132	215.033	8.486	214.744	19.398	214.775	40.643	214.747	67.612	215.081	94.925	214.763	123.006
214.757	0.001	214.957	0.719	214.945	1.173	214.973	2.147	215.273	8.491	214.984	19.406	215.015	40.642	214.986	67.604	215.321	94.892	215.002	122.948
214.997	0.001	215.197	0.728	215.185	1.183	215.213	2.159	215.514	8.496	215.224	19.416	215.255	40.641	215.227	67.597	215.56	94.859	215.243	122.892
215.236	0.001	215.437	0.735	215.425	1.192	215.453	2.169	215.753	8.501	215.464	19.418	215.494	40.64	215.467	67.584	215.8	94.828	215.482	122.833
215.476	0.001	215.677	0.739	215.664	1.198	215.693	2.179	215.994	8.505	215.704	19.421	215.736	40.635	215.706	67.57	216.041	94.797	215.723	122.772
215.717	0.001	215.917	0.739	215.905	1.204	215.933	2.188	216.233	8.51	215.944	19.426	215.976	40.631	215.947	67.557	216.281	94.763	215.963	122.713
215.956	0.001	216.157	0.743	216.145	1.214	216.173	2.198	216.474	8.513	216.184	19.434	216.215	40.63	216.187	67.547	216.52	94.73	216.203	122.654
216.196	0.001	216.397	0.746	216.385	1.218	216.412	2.202	216.714	8.518	216.424	19.439	216.455	40.625	216.427	67.533	216.762	94.7	216.443	122.593
216.436	0.001	216.636	0.747	216.624	1.222	216.653	2.206	216.954	8.523	216.664	19.441	216.695	40.618	216.667	67.514	217.001	94.67	216.682	122.533
216.676	0.001	216.877	0.748	216.866	1.226	216.894	2.212	217.193	8.53	216.904	19.442	216.935	40.618	216.906	67.5	217.24	94.643	216.923	122.47
216.916	0.001	217.117	0.752	217.105	1.228	217.133	2.221	217.433	8.54	217.144	19.447	217.174	40.618	217.147	67.486	217.481	94.615	217.163	122.41
217.157	0.001	217.357	0.763	217.344	1.235	217.373	2.235	217.674	8.546	217.384	19.458	217.415	40.618	217.387	67.48	217.721	94.586	217.402	122.354
217.396	0.001	217.596	0.77	217.585	1.247	217.613	2.247	217.914	8.554	217.624	19.465	217.655	40.618	217.626	67.467	217.96	94.557	217.643	122.296
217.637	0.001	217.837	0.778	217.825	1.257	217.853	2.258	218.154	8.56	217.864	19.468	217.895	40.622	217.867	67.456	218.201	94.529	217.883	122.24
217.877	0.001	218.077	0.781	218.065	1.264	218.093	2.269	218.394	8.565	218.104	19.472	218.134	40.625	218.107	67.444	218.441	94.498	218.123	122.187
218.117	0.001	218.316	0.784	218.305	1.27	218.333	2.282	218.633	8.566	218.344	19.481	218.375	40.625	218.346	67.435	218.681	94.466	218.363	122.129
218.356	0.001	218.557	0.784	218.545	1.274	218.573	2.289	218.874	8.576	218.584	19.485	218.615	40.625	218.587	67.421	218.921	94.437	218.603	122.065
218.596	0	218.796	0.79	218.785	1.278	218.813	2.3	219.113	8.584	218.824	19.49	218.855	40.625	218.827	67.412	219.161	94.407	218.843	122.007
218.837	0	219.036	0.792	219.025	1.282	219.053	2.31	219.353	8.592	219.064	19.493	219.094	40.626	219.067	67.402	219.402	94.382	219.083	121.948
219.076	0	219.277	0.794	219.265	1.288	219.293	2.324	219.594	8.598	219.304	19.501	219.335	40.626	219.307	67.391	219.641	94.359	219.322	121.89
219.316	0	219.517	0.798	219.505	1.298	219.533	2.34	219.834	8.607	219.545	19.506	219.574	40.627	219.547	67.383	219.88	94.335	219.563	121.834
219.557	0	219.757	0.805	219.745	1.315	219.774	2.357	220.074	8.618	219.785	19.515	219.815	40.627	219.786	67.377	220.121	94.31	219.802	121.781
219.797	0	219.997	0.815	219.984	1.328	220.014	2.372	220.313	8.63	220.024	19.523	220.055	40.631	220.027	67.375	220.36	94.288	220.043	121.733
220.037	0	220.236	0.822	220.225	1.346	220.253	2.388	220.554	8.642	220.265	19.534	220.295	40.638	220.266	67.374	220.601	94.263	220.283	121.683
220.276	0	220.477	0.83	220.465	1.364	220.493	2.4	220.794	8.654	220.505	19.546	220.535	40.642	220.507	67.369	220.841	94.233	220.522	121.629
220.516	0	220.717	0.839	220.705	1.377	220.733	2.411	221.034	8.663	220.744	19.559	220.775	40.647	220.746	67.365	221.081	94.203	220.763	121.574
220.757	0.001	220.957	0.847	220.946	1.393	220.973	2.423	221.273	8.669	220.985	19.574	221.015	40.653	220.987	67.361	221.321	94.18	221.003	121.519
220.997	0.001	221.197	0.857	221.185	1.404	221.213	2.436	221.513	8.677	221.224	19.589	221.254	40.66	221.227	67.358	221.561	94.154	221.242	121.465
221.237	0.001	221.437	0.865	221.425	1.416	221.453	2.448	221.754	8.69	221.465	19.605	221.495	40.667	221.467	67.354	221.8	94.128	221.483	121.416
221.476	0.001	221.676	0.875	221.665	1.43	221.693	2.464	221.994	8.698	221.705	19.619	221.735	40.668	221.707	67.348	222.041	94.102	221.723	121.366
221.717	0	221.917	0.882	221.905	1.441	221.934	2.482	222.233	8.708	221.944	19.629	221.975	40.669	221.948	67.341	222.281	94.073	221.963	121.314
221.957	0	222.157	0.894	222.145	1.451	222.173	2.496	222.474	8.719	222.185	19.64	222.215	40.674	222.186	67.335	222.521	94.044	222.203	121.261
222.197	0	222.397	0.906	222.385	1.464	222.414	2.513	222.714	8.731	222.424	19.655	222.455	40.674	222.427	67.334	222.761	94.018	222.443	121.208
222.437	0	222.637	0.918	222.625	1.475	222.654	2.53	222.954	8.736	222.665	19.671	222.695	40.674	222.667	67.331	223.002	93.99	222.683	121.155
222.676	0	222.877	0.927	222.865	1.491	222.894	2.54	223.193	8.738	222.904	19.683	222.935	40.674	222.907	67.324	223.241	93.958	222.923	121.1
222.917	0	223.117	0.932	223.105	1.502	223.134	2.548	223.433	8.742	223.145	19.691	223.175	40.674	223.147	67.31	223.481	93.927	223.163	121.041
223.156	0	223.357	0.936	223.345	1.512	223.373	2.559	223.674	8.744	223.385	19.698	223.415	40.674	223.387	67.299	223.721	93.895	223.403	120.983
223.397	0	223.596	0.943	223.585	1.521	223.614	2.571	223.914	8.749	223.625	19.705	223.655	40.67	223.627	67.288	223.961	93.861	223.643	120.928
223.637	0.001	223.837	0.947	223.826	1.529	223.853	2.582	224.153	8.755	223.865	19.71	223.895	40.664	223.867	67.275	224.201	93.828	223.883	120.869
223.877	0.001	224.077	0.953	224.065	1.535	224.093	2.588	224.394	8.765	224.105	19.714	224.135	40.66	224.106	67.262	224.441	93.804	224.123	120.808
224.117	0.001	224.317	0.963	224.305	1.542	224.334	2.596	224.634	8.772	224.344	19.723	224.375	40.66	224.347	67.255	224.681	93.773	224.363	120.751
224.357	0.001	224.557	0.973	224.545	1.55	224.574	2.605	224.874	8.774	224.585	19.73	224.615	40.654	224.587	67.246	224.921	93.737	224.603	120.695
224.597	0.001	224.796	0.979	224.785	1.555	224.813	2.606	225.114	8.774	224.824	19.737	224.856	40.648	224.827	67.23	225.161	93.701	224.843	120.638
224.837	0	225.037	0.984	225.025	1.556	225.053	2.611	225.353	8.776	225.065	19.739	225.097	40.641	225.067	67.214	225.401	93.673	225.083	120.581
225.076	0	225.277	0.991	225.265	1.558	225.293	2.619	225.594	8.783	225.304	19.742	225.335	40.638	225.307	67.202	225.641	93.645	225.323	120.529
225.316	0	225.517	0.998	225.505	1.564	225.533	2.625	225.834	8.789	225.545	19.746	225.575	40.634	225.547	67.189	225.881	93.614	225.563	120.476
225.557	0	225.757	1.007	225.745	1.569	225.774	2.631	226.073	8.791	225.784	19.748	225.815	40.627	225.787	67.172	226.122	93.58	225.803	120.421
225.797	0	225.996	1.019	225.985	1.572	226.014	2.632	226.314	8.793	226.024	19.75	226.056	40.62	226.027	67.159	226.361	93.55	226.043	120.362
226.037	0	226.237	1.03	226.226	1.575	226.254	2.633	226.554	8.801	226.265	19.753	226.295	40.615	226.268	67.144	226.601	93.525	226.283	120.305
226.276	0	226.477	1.044	226.465	1.58	226.493	2.638	226.794	8.811	226.505	19.76	226.535	40.613	226.507	67.134	226.841	93.499	226.523	120.249
226.516	0	226.717	1.055	226.705	1.583	226.734	2.646	227.034	8.82	226.745	19.766	226.775	40.612	226.747	67.126	227.082	93.473	226.763	120.195
226.757	0	226.957	1.071	226.945	1.59	226.974	2.656	227.273	8.831	226.984	19.774	227.015	40.612	226.987	67.118	227.321	93.448	227.003	120.144
226.996	0	227.197	1.088	227.185	1.598	227.213	2.668	227.514	8.839	227.225	19.782	227.256	40.61	227.227	67.11	227.561	93.42	227.243	120.09
227.237	0	227.438	1.104	227.425	1.605	227.454	2.675	227.753	8.852	227.465	19.79	227.495	40.608	227.468	67.102	227.801	93.397	227.484	120.037
227.477	0	227.676	1.12	227.665	1.614	227.693	2.688	227.994	8.871	227.705	19.801	227.736	40.606	227.707	67.097	228.041	93.376	227.723	119.99
227.717	0	227.917	1.135	227.905	1.627	227.934	2.702	228.233	8.883	227.945	19.815	227.976	40.605	227.947	67.094	228.281	93.352	227.964	119.942
227.957	0	228.157	1.154	228.145	1.638	228.173	2.714	228.474	8.897	228.185	19.824	228.215	40.605	228.187	67.089	228.521	93.328	228.203	119.891
228.197	0	228.397	1.169	228.385	1.65	228.413	2.723	228.714	8.907	228.425	19.835	228.455	40.605	228.427	67.085	228.761	93.302	228.444	119.847
228.436	0	228.637	1.184	228.626	1.66	228.654	2.729	228.954	8.923	228.665	19.844	228.695	40.603	228.667	67.077	229.001	93.278	228.683	119.799
228.677	0	228.877	1.199	228.865	1.667	228.894	2.738	229.193	8.934	228.905	19.853	228.935	40.603	228.907	67.069	229.242	93.252	228.923	119.751
228.917	0	229.117	1.213	229.105	1.673	229.134	2.747	229.434	8.944	229.144	19.86	229.175	40.598	229.147	67.06	229.481	93.226	229.163	119.704
229.157	0	229.357	1.223	229.346	1.682	229.374	2.752	229.674	8.959	229.385	19.862	229.415	40.593	229.387	67.049	229.722	93.2	229.403	119.656
229.397	0	229.597	1.24	229.585	1.694	229.613	2.76	229.914	8.971	229.625	19.873	229.656	40.591	229.627	67.042	229.961	93.172	229.643	119.611
229.637	0	229.837	1.256	229.825	1.704	229.853	2.767	230.153	8.982	229.865	19.881	229.896	40.585	229.868	67.034	230.201	93.148	229.884	119.564
229.877	0	230.077	1.27	230.066	1.712	230.094	2.776	230.394	8.994	230.105	19.889	230.135	40.577	230.107	67.026	230.441	93.123	230.123	119.517
230.117	0	230.317	1.281	230.305	1.719	230.334	2.784	230.634	9.006	230.345	19.9	230.376	40.57	230.347	67.02	230.681	93.091	230.364	119.472
230.357	0	230.557	1.291	230.545	1.725	230.573	2.791	230.873	9.016	230.585	19.908	230.615	40.56	230.587	67.009	230.921	93.054	230.603	119.425
230.597	0	230.797	1.304	230.785	1.728	230.814	2.795	231.114	9.02	230.825	19.912	230.856	40.552	230.827	66.993	231.161	93.015	230.843	119.378
230.836	-0.001	231.037	1.315	231.026	1.731	231.054	2.795	231.354	9.022	231.064	19.914	231.095	40.541	231.067	66.976	231.402	92.975	231.084	119.326
231.076	-0.001	231.277	1.322	231.266	1.732	231.294	2.796	231.593	9.028	231.305	19.915	231.336	40.53	231.307	66.96	231.641	92.943	231.324	119.271
231.317	-0.001	231.517	1.331	231.505	1.734	231.534	2.802	231.834	9.031	231.545	19.921	231.575	40.521	231.547	66.951	231.881	92.908	231.563	119.222
231.557	-0.001	231.757	1.34	231.746	1.736	231.773	2.806	232.073	9.036	231.785	19.924	231.816	40.511	231.787	66.936	232.121	92.874	231.803	119.173
231.797	-0.001	231.997	1.35	231.985	1.742	232.014	2.81	232.314	9.045	232.025	19.929	232.055	40.503	232.028	66.924	232.361	92.841	232.043	119.126
232.037	-0.001	232.237	1.364	232.225	1.749	232.253	2.816	232.554	9.05	232.265	19.94	232.295	40.498	232.268	66.915	232.601	92.811	232.284	119.083
232.277	0	232.477	1.371	232.466	1.756	232.494	2.822	232.794	9.056	232.505	19.945	232.535	40.488	232.507	66.902	232.841	92.776	232.523	119.036
232.516	0	232.717	1.38	232.705	1.761	232.733	2.83	233.034	9.058	232.745	19.951	232.776	40.48	232.748	66.887	233.082	92.743	232.763	118.988
232.757	0	232.957	1.388	232.946	1.768	232.974	2.839	233.274	9.058	232.985	19.957	233.015	40.472	232.988	66.875	233.322	92.711	233.004	118.938
232.997	0	233.197	1.394	233.185	1.774	233.213	2.844	233.514	9.058	233.225	19.959	233.255	40.46	233.228	66.864	233.561	92.676	233.243	118.887
233.237	0	233.437	1.404	233.425	1.777	233.454	2.851	233.754	9.058	233.465	19.959	233.496	40.45	233.467	66.851	233.802	92.639	233.484	118.838
233.477	0	233.677	1.412	233.666	1.777	233.693	2.854	233.994	9.058	233.705	19.96	233.736	40.437	233.708	66.834	234.041	92.603	233.723	118.786
233.717	0	233.917	1.415	233.905	1.778	233.934	2.857	234.234	9.058	233.945	19.964	233.976	40.428	233.948	66.819	234.281	92.566	233.964	118.736
233.957	0	234.157	1.417	234.146	1.778	234.174	2.865	234.474	9.055	234.185	19.964	234.216	40.415	234.188	66.804	234.521	92.533	234.204	118.688
234.197	0	234.397	1.417	234.385	1.778	234.414	2.872	234.714	9.054	234.425	19.969	234.456	40.4	234.427	66.785	234.761	92.497	234.444	118.64
234.437	0	234.637	1.42	234.625	1.779	234.654	2.875	234.954	9.053	234.665	19.975	234.696	40.388	234.668	66.77	235.002	92.459	234.684	118.588
234.677	0	234.878	1.425	234.865	1.78	234.894	2.878	235.194	9.052	234.905	19.978	234.937	40.372	234.907	66.75	235.241	92.422	234.923	118.532
234.917	0	235.117	1.425	235.105	1.782	235.134	2.881	235.434	9.049	235.145	19.982	235.176	40.357	235.148	66.732	235.482	92.384	235.164	118.478
235.157	0	235.357	1.427	235.345	1.782	235.375	2.884	235.674	9.042	235.385	19.987	235.416	40.346	235.387	66.718	235.721	92.346	235.403	118.425
235.397	0	235.597	1.432	235.586	1.783	235.615	2.889	235.914	9.039	235.625	19.993	235.656	40.329	235.627	66.701	235.962	92.313	235.644	118.372
235.637	0	235.837	1.436	235.825	1.784	235.853	2.891	236.154	9.039	235.866	19.998	235.895	40.313	235.868	66.685	236.201	92.282	235.884	118.319
235.877	0	236.077	1.44	236.065	1.789	236.094	2.899	236.394	9.038	236.105	20.003	236.136	40.304	236.108	66.67	236.442	92.249	236.124	118.27
236.118	0	236.318	1.442	236.306	1.791	236.334	2.905	236.634	9.037	236.345	20.004	236.376	40.292	236.348	66.658	236.682	92.212	236.364	118.219
236.357	0	236.557	1.442	236.545	1.795	236.574	2.911	236.874	9.037	236.585	20.004	236.615	40.278	236.588	66.646	236.922	92.175	236.603	118.166
236.597	0	236.798	1.442	236.785	1.798	236.813	2.915	237.114	9.035	236.825	20.007	236.856	40.264	236.827	66.632	237.162	92.137	236.844	118.111
236.837	0	237.037	1.444	237.025	1.804	237.054	2.922	237.354	9.033	237.065	20.011	237.096	40.255	237.068	66.621	237.401	92.107	237.083	118.058
237.078	0	237.278	1.444	237.266	1.813	237.293	2.931	237.594	9.032	237.306	20.018	237.335	40.249	237.308	66.611	237.642	92.071	237.323	118.009
237.317	0	237.517	1.445	237.506	1.817	237.534	2.939	237.834	9.032	237.545	20.024	237.576	40.24	237.548	66.598	237.881	92.034	237.564	117.959
237.557	0	237.757	1.446	237.746	1.821	237.774	2.939	238.074	9.031	237.785	20.024	237.816	40.228	237.788	66.583	238.121	92.002	237.804	117.904
237.797	0	237.997	1.446	237.986	1.827	238.013	2.946	238.314	9.03	238.025	20.03	238.056	40.216	238.028	66.57	238.362	91.967	238.044	117.853
238.037	0	238.238	1.446	238.226	1.833	238.254	2.955	238.554	9.03	238.265	20.034	238.297	40.203	238.268	66.558	238.602	91.929	238.283	117.802
238.277	0	238.477	1.445	238.465	1.836	238.493	2.962	238.794	9.03	238.505	20.036	238.535	40.196	238.507	66.543	238.842	91.889	238.524	117.749
238.517	0	238.718	1.444	238.705	1.84	238.734	2.964	239.034	9.03	238.745	20.038	238.776	40.185	238.748	66.531	239.082	91.848	238.764	117.694
238.757	0	238.957	1.443	238.946	1.847	238.974	2.968	239.274	9.03	238.986	20.04	239.016	40.178	238.987	66.522	239.322	91.806	239.004	117.641
238.997	0	239.198	1.442	239.186	1.853	239.214	2.972	239.514	9.03	239.225	20.042	239.256	40.167	239.228	66.512	239.562	91.763	239.243	117.587
239.237	0	239.438	1.44	239.426	1.855	239.454	2.975	239.754	9.03	239.466	20.044	239.496	40.157	239.468	66.501	239.802	91.727	239.484	117.538
239.477	0	239.678	1.437	239.666	1.857	239.694	2.975	239.994	9.03	239.706	20.045	239.736	40.147	239.708	66.485	240.041	91.695	239.724	117.489
239.717	0	239.917	1.435	239.906	1.862	239.934	2.975	240.234	9.03	239.945	20.047	239.976	40.137	239.948	66.468	240.282	91.661	239.964	117.442
239.957	0	240.158	1.435	240.145	1.862	240.173	2.975	240.474	9.03	240.186	20.047	240.216	40.124	240.188	66.453	240.522	91.625	240.204	117.397
240.197	0	240.398	1.432	240.386	1.862	240.414	2.975	240.714	9.03	240.425	20.047	240.456	40.113	240.427	66.436	240.762	91.587	240.444	117.348
240.437	0	240.637	1.431	240.625	1.862	240.654	2.971	240.954	9.026	240.666	20.047	240.696	40.098	240.668	66.415	241.002	91.547	240.683	117.289
240.677	0	240.877	1.425	240.866	1.862	240.894	2.966	241.194	9.018	240.905	20.047	240.936	40.083	240.908	66.395	241.241	91.504	240.924	117.229
240.917	0.001	241.118	1.42	241.105	1.854	241.134	2.959	241.435	9.005	241.146	20.04	241.176	40.064	241.148	66.372	241.482	91.457	241.164	117.168
241.157	0.001	241.358	1.412	241.346	1.842	241.374	2.946	241.674	8.999	241.385	20.033	241.416	40.046	241.388	66.346	241.722	91.412	241.404	117.104
241.397	0.001	241.598	1.404	241.586	1.832	241.614	2.936	241.914	8.994	241.626	20.027	241.656	40.032	241.628	66.321	241.961	91.366	241.644	117.044
241.638	0.001	241.838	1.395	241.826	1.821	241.853	2.927	242.154	8.99	241.866	20.019	241.896	40.016	241.868	66.298	242.202	91.323	241.884	116.982
241.878	0.001	242.077	1.386	242.065	1.808	242.094	2.923	242.394	8.983	242.106	20.01	242.136	39.998	242.108	66.274	242.442	91.285	242.124	116.923
242.117	0.001	242.318	1.375	242.306	1.802	242.334	2.918	242.634	8.976	242.346	20.005	242.377	39.982	242.348	66.257	242.682	91.242	242.364	116.868
242.357	0.001	242.557	1.365	242.546	1.793	242.573	2.905	242.874	8.974	242.586	19.999	242.616	39.964	242.588	66.235	242.922	91.201	242.604	116.806
242.597	0.001	242.798	1.355	242.785	1.785	242.814	2.899	243.114	8.97	242.825	19.997	242.856	39.947	242.828	66.216	243.162	91.16	242.844	116.747
242.838	0.001	243.037	1.342	243.025	1.773	243.054	2.89	243.355	8.964	243.066	19.993	243.096	39.927	243.068	66.199	243.402	91.115	243.083	116.683
243.077	0.001	243.277	1.333	243.266	1.761	243.294	2.882	243.594	8.955	243.305	19.986	243.336	39.908	243.308	66.181	243.642	91.07	243.324	116.622
243.317	0.001	243.518	1.322	243.505	1.747	243.534	2.874	243.834	8.949	243.545	19.976	243.576	39.887	243.549	66.158	243.882	91.027	243.564	116.563
243.557	0.001	243.757	1.314	243.746	1.736	243.774	2.872	244.074	8.943	243.786	19.967	243.816	39.866	243.788	66.138	244.122	90.982	243.804	116.505
[truncated: 712 more rows]
